# Supplementary material for: Trichoderma spp.-mediated mitigation of heat, drought, and their combination on the Arabidopsis thaliana holobiont: a metabolomics and metabarcoding approach
Source: Front Plant Sci. 2023 Aug 21;14:1190304. doi: 10.3389/fpls.2023.1190304 (PMC10484583; doi:10.3389/fpls.2023.1190304)
Supplement: Supplementary file 6 [file Table_2.xlsx]

## Sheet: two-way ANOVA
Two Way Analysis of Variance
Balanced Design
Dependent Variable: FW
Normality Test (Shapiro-Wilk)	Passed	(P = 0.856)
Equal Variance Test:	Passed	(P = 0.103)
Source of Variation	DF	SS	MS	F	P
Stress	3	2.044	0.681	48.693	<0.001
Treatment	1	2.066	2.066	147.602	<0.001
Stress x Treatment	3	0.268	0.0895	6.392	0.002
Residual	24	0.336	0.014
Total	31	4.714	0.152
Dependent Variable: DW
Normality Test (Shapiro-Wilk)	Passed	(P = 0.563)
Equal Variance Test:	Passed	(P = 0.489)
Source of Variation	DF	SS	MS	F	P
Stress	3	0.00174	0.000581	5.91	0.004
Treatment	1	0.00101	0.00101	10.284	0.004
Stress x Treatment	3	0.00309	0.00103	10.462	<0.001
Residual	24	0.00236	9.83e-05
Total	31	0.0082	0.000265
Dependent Variable: DW/FW
Normality Test (Shapiro-Wilk)	Passed	(P = 0.487)
Equal Variance Test:	Passed	(P = 0.895)
Source of Variation	DF	SS	MS	F	P
Stress	3	0.00322	0.00107	14.859	<0.001
Treatment	1	0.00237	0.00237	32.767	<0.001
Stress x Treatment	3	0.00051	0.00017	2.352	0.097
Residual	24	0.00174	7.23e-05
Total	31	0.00784	0.000253
Dependent Variable: LEAF T
Normality Test (Shapiro-Wilk)	Passed	(P = 0.174)
Equal Variance Test:	Passed	(P = 0.552)
Source of Variation	DF	SS	MS	F	P
Stress	3	568.988	189.663	1483.91	<0.001
Treatment	1	10.013	10.013	78.34	<0.001
Stress x Treatment	3	21.808	7.269	56.876	<0.001
Residual	24	3.067	0.128
Total	31	603.877	19.48
Dependent Variable: SPAD
Normality Test (Shapiro-Wilk)	Passed	(P = 0.748)
Equal Variance Test:	Passed	(P = 0.294)
Source of Variation	DF	SS	MS	F	P
Stress	3	134.386	44.795	189.443	<0.001
Treatment	1	306.281	306.281	1295.29	<0.001
Stress x Treatment	3	80.096	26.699	112.911	<0.001
Residual	24	5.675	0.236
Total	31	526.439	16.982
Dependent Variable: Fv/Fm
Normality Test (Shapiro-Wilk)	Passed	(P = 0.257)
Equal Variance Test:	Passed	(P = 0.759)
Source of Variation	DF	SS	MS	F	P
Stress	3	0.0401	0.0134	55.732	<0.001
Treatment	1	0.0646	0.0646	269.636	<0.001
Stress x Treatment	3	0.0225	0.00751	31.335	<0.001
Residual	24	0.00575	0.00024
Total	31	0.133	0.00429
