# Supplementary material for: Trichoderma spp.-mediated mitigation of heat, drought, and their combination on the Arabidopsis thaliana holobiont: a metabolomics and metabarcoding approach
Source: Front Plant Sci. 2023 Aug 21;14:1190304. doi: 10.3389/fpls.2023.1190304 (PMC10484583; doi:10.3389/fpls.2023.1190304)
Supplement: Supplementary file 7 [file Table_3.xlsx]

## Sheet: Dataset
Compound	Root_1	Root_2	Root_3	Root_4	Root_5	Root_31	Root_32	Root_33	Root_34	Root_35	Root_10	Root_6	Root_7	Root_8	Root_9	Root_21	Root_22	Root_23	Root_24	Root_25	Root_16	Root_17	Root_18	Root_19	Root_20	Retention Time	Mass	Formula	Compound Name	CAS Number
carboxyphosphate	46193.2	65253.8	78733.4	79974.5	89964	153407	170095	151279	153804	181316	132263	11540.9	140334	131879	13046.1	12578.7	13542.8	13039.8	12126.3	12524.1	30584.7	55383.3	188187	169249	38592.1	1.068	139.952	C H O6 P	CPD-18238
thio-molybdenum cofactor	42381.9	12550.6	40921.2	26063	18228.4	53319.9	31537.9	20301.3	20190.3	36917.6	21754.7	58346.9	41280.2	24639	12909.6	56151.3	20137.7	24971.8	26881.5	24298.3	54605.8	32110.3	48698.2	54297.6	41824.6	19.39	530.857	C10 H10 Mo N5 O7 P S3	CPD-8124
MoO2-molybdopterin cofactor	954424	400418	972015	551956	458253	1084464	671126	467080	430114	793337	565111	1.15458e+06	803625	620648	430879	1.06307e+06	507625	506412	551195	537434	988282	593949	885456	981109	877236	19.39	514.89	C10 H10 Mo N5 O8 P S2	CPD-8123
4-amino-4-deoxychorismate	62313.1	76207.9	82544.7	88017.9	236472	663448	642427	678325	685657	630442	570006	573554	643418	466959	443856	593538	553431	636605	671053	602733	111185	57717.2	95315	79106.1	216488	7.2604	224.052	C10 H10 N O5	4-AMINO-4-DEOXYCHORISMATE
E-(indol-3-yl)acetaldehyde oxime	1	1	1	1	1	77383.9	92740.2	86604.9	96936.5	89470.4	1	1	1	1	1	17874.5	1	1	1	10732.4	1	1	1	1	1	4.65	174.074	C10 H10 N2 O	INDOLE-3-ACETALDOXIME
1-(1H-indol-3-yl)-2-aci-nitroethane	1	1	1	28469.9	45097	82668.3	31493.6	76954.3	57046	48790.3	83781.4	43719.8	65171	34278.4	41861.4	1	1	41733.6	70420.5	50920.1	59305.3	1	56636.5	42670.7	1	7.76	190.07	C10 H10 N2 O2	CPD-12386
methylcinnamate	52231.3	37616.2	1	16971.5	16757.3	1	30284.1	45597.2	18487.1	23088.3	43752.7	43234	47424.9	12375.6	12236	24754.8	20299.5	42901.3	37024.9	43127.4	50332.4	35966.1	25667.5	36621.5	34434.2	17.1361	162.066	C10 H10 O2	CPD-6421
coniferaldehyde	109753	90696.8	100352	60524.8	21262.6	40200	77295	36987.9	19688.2	56661.3	18752.5	61813	37239.2	69275.1	62293.2	25110.1	107680	49166	1	48217.2	44318.9	62886.5	69995.9	64466.5	122702	7.77375	178.068	C10 H10 O3	CONIFERYL-ALDEHYDE
6-hydroxymellein	1	1	1	12343.2	17722.4	11199.1	30640.5	12761.4	17607.1	13802.1	99646.5	44372.8	63670.2	59062.6	66501.8	32650.6	25415.5	19525.1	26481	44192.3	46817.9	11784.2	27199.2	36139.9	39153.8	5.74682	194.064	C10 H10 O4	6-HYDROXYMELLEIN
2-hydroxycaffeate	1	10740.4	30795.2	29096.9	11990.4	23164.2	36851.8	45502.9	33011.3	32069.7	16744.7	23416	40553.4	25472.3	10863.9	23961	16136.8	25966.7	23060	1	45905.6	25298.9	35458.5	47409.2	48449.1	1.88	210.055	C10 H10 O5	CPD-9803
dIMP	54192.7	69831.3	61103.5	67437.2	82948.1	1	1	1	1	1	1	17937.2	10838.4	11762.8	1	11724.5	30284.7	16903.1	10729.3	28554.1	44698.4	100067	75954.3	49387.8	50470.3	1.31	330.045	C10 H11 N4 O7 P	DIMP
IMP	1	1	1	1	1	39334.9	48507.6	56025.6	48769.2	51826.5	30575.6	22903.6	43059.6	20631.3	12779.5	31049.6	22020.5	26972.6	29167.6	23878.1	1	1	1	1	1	1.78	346.026	C10 H11 N4 O8 P	IMP
molybdopterin	71155.7	56757.5	45892.5	38883.4	46045.4	72134.7	69098.2	74547.2	69075.2	74900.5	24141.6	22768.1	30326.4	29637.6	27698.9	11521.8	1	22494.6	5706.75	29403.1	80502.3	44610.2	64243.4	80857.3	79325.7	2.51792	391.993	C10 H11 N5 O6 P S2	CPD-4
coniferyl alcohol radical	1	210752	193791	209434	221322	86237.1	326667	289088	298925	111118	712879	732698	783668	652548	593062	47857.7	518150	103847	607545	536215	33078.6	113643	76023.7	106713	232621	6.3175	179.077	C10 H11 O3	CPD-18761
L-arogenate	1	155467	163467	191858	164793	308967	360707	352347	396419	366070	98915.3	84604.3	1	66381	80366.9	157323	1	129367	144694	1	228392	115700	165930	150919	169416	5.98333	226.068	C10 H12 N O5	CPD-659
L-kynurenine	29062.5	23127.7	29764.5	31223.4	30474.1	96888.7	96598.4	98807.4	104070	94057.8	81512.6	87036.1	94532.6	75157.5	64242.9	90677.1	81839.7	91163.4	100586	89225.9	33962.9	1	13889.6	20900.4	28068.6	7.03	208.079	C10 H12 N2 O3	CPD-14736
inosine	65601.9	75804.2	78508.3	57899.6	65220.2	231325	115999	119130	118585	320594	167007	148501	198800	178591	140563	298474	319397	274557	269197	290339	39521	10860.7	12322.7	78663.1	73211	3.0832	268.077	C10 H12 N4 O5	INOSINE
xanthosine	93533.4	110502	113350	118843	138602	184189	164316	170758	165788	170899	166346	165478	169660	144760	132183	139270	150307	165742	155750	165921	169071	97315.9	162601	165708	166827	5.918	284.079	C10 H12 N4 O6	XANTHOSINE
ATPS	886729	325668	957033	424488	345416	1.1614e+06	593682	354461	330910	576720	402986	963695	639824	475960	309767	851719	377092	368194	422027	429231	748331	439350	795893	728143	652784	18.122	518.948	C10 H12 N5 O12 P3 S	ATPGAMMAS
8-oxo-dGTP	886729	325668	957033	424488	345416	1.1614e+06	593682	354461	330910	576720	402986	963695	639824	475960	309767	851719	377092	368194	422027	429231	748331	439350	795893	728143	652784	18.122	518.948	C10 H12 N5 O14 P3	CPD0-1905
8-oxo-GTP	1.23233e+06	570978	1196183	751363	669308	1.41399e+06	849395	678001	644732	1.06676e+06	884028	1.68312e+06	1.11666e+06	861600	629518	1.56525e+06	683705	694976	772148	682218	1386761	915171	1.43728e+06	1.54476e+06	1.35334e+06	19.248	534.94	C10 H12 N5 O15 P3	CPD-12366
guanosine tetraphosphate	88187.4	19407.4	88616.9	34066.2	40204.3	105479	48726.2	29935.6	29817.9	79111.7	78712.6	140372	92874.1	51798.7	29438.6	125951	22275.2	29070.2	33389	26427.2	111018	52089.8	116119	133831	110541	19.11	597.918	C10 H12 N5 O17 P4	GUANOSINE_TETRAPHOSPHATE
dAMP	403266	363199	274988	292601	744809	363271	302108	343129	341330	531369	32316.2	74486.6	78231.3	47080.1	43470.8	124020	256609	262221	215027	108388	110116	158574	151114	1	136800	1.97792	329.048	C10 H12 N5 O6 P	DAMP
dGMP	163139	150114	100678	109952	484586	238908	166975	215060	220873	360482	1	1	1	1	1	11480.7	131901	153424	69535	16951.8	27479.1	39119.5	52257.3	140385	35529.8	2.8875	345.044	C10 H12 N5 O7 P	DGMP
adenosine 5'-carboxamide	1	1	1	1	1	57899.5	53049.4	50417.5	59688.6	44465.9	1	1	1	1	1	1	1	1	1	1	1	1	1	1	1	2.56	280.084	C10 H12 N6 O4	ADENOSINE-5-CARBOXAMIDE
methylchavicol	180375	186249	1	198332	191268	90632	180528	172439	84565.4	164612	87359.9	105108	185613	173926	93358.8	178139	80054.1	165765	172718	176765	185763	182447	189132	92140.9	177540	12.6458	148.087	C10 H12 O	CPD-6484
4-hydroxyphenylbutan-2-one	496091	657038	563140	381258	609610	247956	315971	267237	274393	294222	327653	391395	357218	415065	118857	494405	833615	790841	455259	523778	621806	558959	654628	436558	571645	1.24	164.087	C10 H12 O2	CPD-8647
coniferyl alcohol	55625.4	49264.4	47383.8	11223.7	9432.37	38006.5	21686.6	19777.5	1	1	66347.3	66664.4	72183.6	61493.7	58693.1	46256.9	46335	51038.2	58420.7	50883	1	34159.3	24508.8	1	38002.1	6.48714	180.08	C10 H12 O3	CONIFERYL-ALCOHOL
phlorisobutanophenone	16026.2	39794.1	11346.6	35039.9	48160.3	1	1	1	1	1	1	1	1	1	1	1	39794.1	16425.3	10198.8	1	1	1	1	1	1	3.07375	196.075	C10 H12 O4	CPD-7104
petiveriin	1	1	1	1	17666.8	16835.4	16881.6	23242.3	17676.7	1	47721.3	38089.2	30194.8	30086.1	36816.1	37274.2	32284.6	43635.3	37621.9	41564.3	1	1	1	1	1	5.71	227.058	C10 H13 N O3 S	CPD-12486
(1H-indol-3-yl)-N-methylmethanamine	1	41667.7	61542.9	49766.6	23011	65622.3	61596.1	73147.8	66866.4	57570.9	61180	49957.6	66417.8	37223.9	29686.2	40915.3	6330.37	48183.7	36727.9	42474.7	22597.7	1	1	1	16165.8	2.28238	161.105	C10 H13 N2	CPD-8914
dTDP	1	1	1	1	1	1	16587.7	19620.2	22748.9	11636.1	1	1	1	1	1	17274.4	10523.7	1	1	11367.8	18358.3	1	1	11000.4	17652.9	1.9	399.005	C10 H13 N2 O11 P2	TDP
porphobilinogen	1	1	1	1	1	97945.4	127609	117592	133450	129475	16804.7	1	10634.6	1	1	52611.3	30764.6	30319.1	41892.6	32467.1	1	1	1	1	1	4.65	225.085	C10 H13 N2 O4	PORPHOBILINOGEN
5-formamido-1-(5-phospho-D-ribosyl)-imidazole-4-carboxamide	1	1	1	1	1	12915.6	28847.9	19686.3	27269.4	26761.4	10544.5	1	19515.5	1	1	1	1	10704.8	1	1	1	1	1	1	1	1.79	364.036	C10 H13 N4 O9 P	PHOSPHORIBOSYL-FORMAMIDO-CARBOXAMIDE
trans-zeatin	2.14136e+06	2.06092e+06	2.05864e+06	2.14671e+06	2379196	3.68026e+06	3.65554e+06	3.70338e+06	3.45134e+06	3.33363e+06	3537031	3.20222e+06	3.74657e+06	2.86102e+06	2.72155e+06	2.836e+06	2.57841e+06	2.97327e+06	2.91647e+06	2.69719e+06	2.49173e+06	1.13559e+06	1.73231e+06	2.31109e+06	2.42813e+06	2.47	219.108	C10 H13 N5 O	CPD-4210
2'-deoxyadenosine	977161	926669	714495	714869	1	1.12115e+06	962950	944027	1383571	397685	28687.4	192263	168620	180872	179653	222927	1	1	323204	205058	88842.8	1	1	270923	96030.4	1.972	251.099	C10 H13 N5 O3	DEOXYADENOSINE
3'-azido-3'-deoxythymidine	7.02472e+06	7116333	7086456	7779935	6.59033e+06	6.15114e+06	5.94113e+06	5.93798e+06	6.27465e+06	5908067	1	6.55087e+06	7274715	6.94021e+06	6.64112e+06	10000000	1	10900000	10900000	9692266	9180161	7760086	9234997	8605947	8761173	1.38826	267.095	C10 H13 N5 O4	CPD-15110
8-oxo-deoxyguanosine	341169	259617	267036	243323	309756	576768	659018	650043	579812	704909	451061	494528	547349	475608	457013	653919	592262	581204	578431	546184	212045	242066	222722	273329	220095	1.764	283.088	C10 H13 N5 O5	CPD-12381
7-deoxyloganetate	1	1	1	1	1	1	40650.6	17743.8	1	1	34333.5	50456.9	72298	1	1	1	1	1	1	38200.6	1	1	1	1	1	1.27	197.087	C10 H13 O4	CPD-9980
carbidopa	112590	103203	93190.9	107975	144434	292699	284686	285515	260612	269037	126594	113461	143206	89180	88292.4	110821	89850.2	121582	125810	107025	219538	48897.1	130485	187108	206000	2.53	226.093	C10 H14 N2 O4	CPD-11550
thymidine	472591	480952	428590	467935	521515	590788	580752	627343	565791	459811	663325	597709	458304	535530	575193	362623	378334	464421	380891	416971	350085	178654	340179	428387	373181	5.068	242.093	C10 H14 N2 O5	THYMIDINE
5-methyluridine	637452	591066	578174	564388	566884	97178	114784	97078	113435	100874	401455	496092	427667	478249	436694	573097	608368	564628	576147	631414	467822	640655	682775	545762	507285	1.242	258.08	C10 H14 N2 O6	CPD-15123
EDTA	37054.9	52556.5	46389	41620	41246.1	1	1	1	1	1	45502.4	36156.8	39385.3	21106.9	24163.5	11657	18946.8	24258.3	20710	24640.6	60949	53665.9	74067.2	62623.1	61552.2	3.4925	290.07	C10 H14 N2 O8	EDTA
adenosine 5'-phosphoramidate	1	1	1	1	1	1	1	1	1	1	120969	58472.2	67157.6	75963.3	94382.3	1	1	1	1	1	1	1	1	1	1	3.07	345.062	C10 H14 N6 O6 P	CPD-487
(+)-menthofuran	71326.4	81292.4	69528.9	79151.4	78634.3	120000	112895	124672	111559	93493	156256	140039	153383	149618	129335	186927	165878	166758	183864	170006	99370.4	57879.9	82756.2	98209.6	75802.1	3.318	150.109	C10 H14 O	CPD-4981
iridotrial	277530	317543	312915	305546	300033	295418	281529	288045	285256	286083	292818	306676	333048	305871	254901	286021	295309	281421	290444	269756	330187	300883	316482	276314	293808	17.24	182.095	C10 H14 O3	CPD-16440
methyl ecgonone	146914	143920	132054	148040	146306	125324	131512	119964	123830	121428	145179	143900	143534	142058	146878	122950	133213	138042	129019	124380	144140	147445	128056	128177	139531	12.228	197.106	C10 H15 N O3	CPD-9775
biotin	79337.1	114735	106351	107225	121311	26542.1	20510.9	32365.5	82552	12550.9	37353.1	28354.8	31143.6	11811.2	26434.1	20276.2	81696.9	29906.1	52737.8	35488.6	30066.3	31589.6	39883.5	45835.8	12148	4.1032	243.081	C10 H15 N2 O3 S	BIOTIN
5-methylcytidine	295393	168017	241186	239586	229287	487384	372467	382282	351017	360763	262237	283090	258471	263677	275159	264014	210552	258567	321255	274134	582236	242124	448978	440571	455414	1.27	257.099	C10 H15 N3 O5	CPD0-2495
1-O-malyl-B-D-glucose	1	1	1	1	1	1	1	1	1	1	1	1	1	1	1	38973.2	30353.4	27226.9	17953.5	12211.9	111952	64166.3	67139.5	65648.7	52313.1	0.97	295.073	C10 H15 O10	CPD-15286
glutathione	36535.7	29301.6	25755.6	24962.2	21868.9	75051	108441	111372	100532	55952.6	45985.9	36311.6	61315.4	39012.7	35997.2	31960.2	78861.1	89837.1	31324.8	33603.2	75423.1	55121.9	80882.3	69943.6	68775.1	1.4	306.074	C10 H16 N3 O6 S	GLUTATHIONE
glutathioselenol	25295.9	25784.8	38201.4	36974.7	37199.5	1	12301.1	11599.8	10987.8	10685.4	56437	43093.3	74315.9	32676.7	29170	16721.4	11051.3	17721.3	15987.4	16547.8	12590.8	1	1	1	10970.8	0.997619	379.994	C10 H16 N3 O6 S Se	CPD-13909
S-sulfanylglutathione	1	11453.8	11476.8	11017.4	15962.4	1	1	1	1	1	1	1	1	1	1	1	10284.3	1	1	11438.9	19658.7	36575.4	26105.1	23784.7	22778.7	1.31636	338.041	C10 H16 N3 O6 S2	CPD-11281
3B-hydroxy-B-cyclocitral	1	1	1	1	1	46812.1	47015.1	55521.5	49759.9	46925.2	1	1	1	1	1	1	1	10837.6	1	1	1	1	1	1	1	1.27	168.112	C10 H16 O2	CPD-8661
3-[(5'-methylsulfanyl)pentyl]malate	10497.9	10753.7	10991.4	1	22084.6	1	1	1	1	1	1	1	1	1	1	1	1	1	1	1	1	1	11279.5	11261.6	11178.4	2.54429	248.075	C10 H16 O5 S	CPDQT-38
3,6-dihydronicotine	1.14381e+06	5672337	976594	931604	1.06658e+06	7.82061e+06	1.79061e+06	1.74031e+06	2.30481e+06	768088	12500000	7.45735e+06	9108519	2.83343e+06	7188815	12300000	11800000	13100000	12900000	9036408	15400000	8408742	12700000	13600000	14000000	3.3188	165.137	C10 H17 N2	CPD-14076
dethiobiotin	181111	148730	222392	161770	165425	174167	256432	171483	270262	283031	187748	369071	234499	221286	192089	202587	224947	202912	181683	189593	183085	402405	144943	270485	200769	7.268	213.121	C10 H17 N2 O3	DETHIOBIOTIN
9-(methylsulfanyl)-2-oxononanoate	1	1	1	1	1	97182.6	127762	134349	173621	124691	1	1	1	1	1	1	1	1	1	1	1	1	1	1	1	3.11	217.093	C10 H17 O3 S	CPDQT-30
geranyl monophosphate	1	1	1	1	1	167893	1.18071e+06	216112	324866	1.18411e+06	242306	167432	1	199230	192676	480347	439799	1	456640	443154	1	1	1	1	1	3.56154	232.092	C10 H17 O4 P	CPD-13243
3-hydroxypropyl-glucosinolate	115741	112895	85258.3	96018.4	122810	186099	139562	145927	136481	139336	43838.9	48391.8	63190.8	28832.3	29958.4	37787.8	40080.2	47377.2	46795.2	41906.7	60989.3	1	22336.2	34069.2	55344.4	5.93792	376.037	C10 H18 N O10 S2	3-HYDROXYPROPYL-GLUCOSINOLATE
4-(1-methyl-5-hydroxy-2-pyrrolidinyl)-3-oxobutanoate methyl ester	1	1	1	1	1	366623	369632	1	1	357592	1	1	1	1	1	1	1	1	1	1	1	1	1	1	1	1.24	216.119	C10 H18 N O4	CPD-9774
N-hydroxypentahomomethionine	183417	200793	228187	222029	221951	71832.8	87861	73988.3	85637.1	80715.5	242683	231204	242457	230245	229788	221346	224011	221242	215765	235240	233743	140598	206674	222136	232558	1.24	234.116	C10 H20 N O3 S	CPD-14039
N,N-dihydroxypentahomomethionine	1	1	1	1	1	26691.7	1	1	1	1	1	30585.4	1	1	1	21068.9	1	1	1	1	10872.6	1	16839.2	13014.2	11506.6	16.33	250.118	C10 H20 N O4 S	CPD-14040
E-1-(L-cystein-S-yl)-N-hydroxy-o-(methylsulfanyl)hexan-1-imine	1	1	1	1	1	57899.5	53049.4	50417.5	59688.6	44465.9	1	1	1	1	1	1	1	1	1	1	1	1	1	1	1	2.56	280.084	C10 H20 N2 O3 S2	CPDQT-407
disulfiram	1	1	1	1	1	57899.5	53049.4	50417.5	59688.6	44465.9	1	1	1	1	1	1	1	1	1	1	1	1	1	1	1	2.56	296.057	C10 H20 N2 S4	DISULFIRAM
(S)-(-)-citronellol	31670.6	20398.6	21030.9	21571.9	1	29139.3	211415	1	25004.8	188583	11445.4	25866.8	1	16811	21843.2	1	37075.7	41191.4	1	143435	105402	1	56578.9	70617.1	78157.8	11.33	156.152	C10 H20 O	CPD-7980
E-9-(methylsulfanyl)nonanal oxime	188244	167971	172826	167198	159424	127364	132948	133398	130086	129723	200990	201602	212137	201132	194637	181658	162971	161904	172435	168446	100969	76327.6	92630.1	104539	98755.5	2.464	203.134	C10 H21 N O S	CPDQT-262
E-o-(methylsulfanyl)nonyl-thiohydroximate	181111	148730	222392	161770	165425	174167	256432	171483	270262	283031	187748	369071	234499	221286	192089	202587	224947	202912	181683	189593	183085	402405	144943	270485	200769	7.268	235.103	C10 H21 N O S2	CPDQT-415
N-prenylagmatine	981900	1.14758e+06	960957	1.46684e+06	1.42982e+06	1281373	1.15297e+06	1.27129e+06	1.35796e+06	1.36838e+06	1224742	1.26377e+06	1.45574e+06	1.49357e+06	1.60747e+06	1.43427e+06	1.4074e+06	1.22055e+06	1.14231e+06	1.42683e+06	1.46318e+06	1.39164e+06	1.49877e+06	1.38189e+06	1.46523e+06	12.98	200.196	C10 H24 N4	N-PRENYLAGMATINE
kynurenate	1	1	124892	123709	119700	165673	148801	143901	142804	83645.7	170585	11720.2	150132	140565	152666	148893	128996	146196	10761.4	141102	148260	97549.9	126999	105140	1	7.75591	187.023	C10 H5 N O3	KYNURENATE
1,4-naphthoquinone	1208042	1.44194e+06	1.47716e+06	1.40121e+06	1.40289e+06	1.25033e+06	1.21464e+06	1.2725e+06	1045110	1.22622e+06	771842	12379.4	35206.7	18712	805353	628904	617775	616345	628031	611433	1.80715e+06	1.45656e+06	1.65706e+06	1.54826e+06	1.64728e+06	2.3236	158.041	C10 H6 O2	CPD0-954
ayapin	85897.1	97200.3	100653	108815	104961	1	135294	146103	119598	120595	157592	151736	158087	122041	143179	124607	117496	145868	136446	118452	109124	43960.2	128485	103989	117486	7.76583	190.029	C10 H6 O4	CPD-9827
(indol-3-yl)acetate	85897.1	97200.3	100653	108815	104961	138404	135294	146103	119598	77844.5	157592	151736	158087	122041	143179	124607	117496	145868	136446	118452	109124	43960.2	128485	103989	117486	7.758	174.055	C10 H8 N O2	INDOLE_ACETATE_AUXIN
2-oxoindole-3-acetate	1	1	1	1	1	77383.9	92740.2	86604.9	96936.5	89470.4	1	1	1	1	1	17874.5	1	1	1	10732.4	1	1	1	1	1	4.65	190.048	C10 H8 N O3	2-OXINDOLE-3-ACETIC-ACID
4-(2-aminophenyl)-2,4-dioxobutanoate	50425.7	62709.6	67701.6	73297.9	78465.9	100737	99870.7	105062	84273	55517.5	124572	109739	117667	90327.9	102141	92326.1	83569.1	110247	96097.7	87289.4	82442.2	20645.8	86767.6	61117.3	75047.9	7.766	206.041	C10 H8 N O4	CPD-476
indol-3-yl-acetothiohydroxamate-O-sulfonate	62446.5	1	1	78922	80371.3	32796.4	31020.1	35281.5	32719.4	42141.4	75817.9	74436.8	75046.3	71569.1	75839.2	104120	117318	110418	99544.2	117443	1	86605.5	88264.4	98980.6	93959.4	1.74864	284.002	C10 H8 N2 O4 S2	CPD-1881
2-naphthol	1262084	961622	1.00669e+06	529047	261957	471375	970632	216307	451504	572147	597738	286573	346778	736252	606944	308243	1.22657e+06	617014	278794	364041	441478	491080	490831	250279	1.28378e+06	7.764	144.062	C10 H8 O	CPD-8131
herniarin	1.20737e+06	1.14823e+06	586893	605078	1.24056e+06	1	1.02535e+06	1.07014e+06	1	1.01825e+06	215781	1	159129	1	166252	797235	885288	838164	966778	947806	2.47151e+06	1.2464e+06	1.84425e+06	2306877	1.93045e+06	3.03429	176.051	C10 H8 O3	CPD-9828
methyl indole-3-carboxylate	1	1	10658.8	1	10333	24377.7	17757.3	11792.5	1	11649.6	31829.9	12931.5	26467.6	1	12948.3	17709.8	12875.1	24022.4	24845.7	10629	1	1	22470.2	10510.2	16567.6	7.76889	175.063	C10 H9 N O2	CPDQT-423
kinetin	12524.3	1	1	11534.4	17680.5	64442.8	59509.2	66440.7	63181.1	62757.1	52681.8	57677.3	57418.9	43387.6	37079.5	54636.1	49839	62942.7	61879.3	57341.6	19235.4	1	1	1	12224.6	7.03	215.079	C10 H9 N5 O	CPD-4609
4-methoxycinnamate	520075	26671.1	512365	520800	599532	1	164125	126025	1	1	228758	321610	283815	315198	242586	1	495024	453774	437303	1	385485	643495	577225	1	399802	1.30526	177.053	C10 H9 O3	CPD-11884
E-6'-hydroxyferulate	374046	1	11182.6	1	1	27179.9	1	47699	227284	1	94177.3	593978	821809	133709	526174	1	1	1	632662	81194.2	1	1	1	1	1	2.2	209.051	C10 H9 O5	CPD-15073
3-(1H-indol-3-yl)propanoate	1	10740.4	30795.2	29096.9	11990.4	23164.2	36851.8	45502.9	33011.3	32069.7	16744.7	23416	40553.4	25472.3	10863.9	69196.8	52412.6	46511.1	37455.3	30382.4	183440	116317	113089	104712	69867.8	1.49917	188.073	C11 H10 N O2	INDOLE-PROPIONATE
indole-3-lactate	55810.6	49552.8	71382.9	59642	65541.3	1	79995.6	88414.3	82309.7	82046.3	67116.3	67947.2	75858.2	66556.6	62626.7	116783	97154.8	17815.6	1	101595	100116	56693.5	80952.2	90193.8	101088	1.89	204.061	C11 H10 N O3	INDOLE_LACTATE
1,8-dihydroxy-3-methylnaphthalene	114219	111371	111823	1	1	319035	305479	330124	342848	310850	278770	285381	329621	228002	216428	288536	278710	325487	325715	299842	130498	47465.8	85669.6	103966	112393	7.03	174.072	C11 H10 O2	CPD-11688
cycloheptadienyl	1	11900.4	17480.3	18230	19977.1	31444.5	32759.6	30712.4	25398.8	27853.6	42656.2	33898.7	40403.2	21249.1	30872.2	27687	25220.5	34079.1	29594.2	28713.4	18247.2	1	22757.3	1	19703.2	7.76	222.055	C11 H10 O5	CPD0-1681
(1R,6R)-6-hydroxy-2-succinylcyclohexa-2,4-diene-1-carboxylate	95920	97575.9	102416	114166	117173	176763	1	178095	1	161860	194806	187452	219272	147261	130117	175620	162216	216929	192569	1	224315	11859.7	107382	172619	1	1.35	238.045	C11 H10 O6	CPD-9923
D,L-5-fluorotryptophan	680069	709513	610114	691390	724328	660012	635582	619488	627445	648560	698785	726916	758750	753069	842446	649399	639183	668874	643360	665285	691357	639016	649906	618901	671088	12.898	222.087	C11 H11 F N2 O2	DL-5-FLUOROTRYPTOPHAN
N2-hydroxy-L-tryptophan	16799.9	79153.7	91824.4	104473	122217	100856	95264.7	84693.5	86640.4	88182.8	1	1	194373	99817.7	76255.8	61124.5	60691.1	88276	62318.4	59166.5	51912.4	1	35381.4	1	49492.7	5.41048	219.074	C11 H11 N2 O3	CPD-13026
D-tryptophan	1.28587e+06	995061	1.5484e+06	1.10522e+06	1.4037e+06	1.52542e+06	998098	2081735	1.92325e+06	782771	661714	2027883	1.9634e+06	2.52768e+06	1.50976e+06	2.10396e+06	2.90547e+06	2.10412e+06	1880191	3.09481e+06	3.22262e+06	1.04408e+06	2.50747e+06	1.17218e+06	2.01777e+06	3.3	204.093	C11 H12 N2 O2	D-TRYPTOPHAN
5-hydroxy-L-tryptophan	91071.5	24658	86839	25247.2	37197.1	67887.7	67504.1	1	65515.8	1	96101.2	88846.6	99894.6	90514	69888.4	1	1	1	93102.2	90623.7	1	30058.8	39801.2	49256.2	42786.3	1.73947	220.082	C11 H12 N2 O3	5-HYDROXY-TRYPTOPHAN
coumaryl acetate	1	1	1	1	1	576682	677909	654410	738721	685764	37888.3	35935.9	191767	32149.6	29773	16969.6	47360.3	43844.4	44268.6	1	40737.6	1	26029.6	1	1	3.215	192.085	C11 H12 O3	CPD-12215
6-methoxymellein	29062.5	23127.7	29764.5	31223.4	30474.1	96888.7	96598.4	98807.4	104070	94057.8	1	1	1	75157.5	64242.9	1	81839.7	91163.4	100586	1	33962.9	1	13889.6	20900.4	28068.6	7.03737	208.079	C11 H12 O4	6-METHOXYMELLEIN
B-D-ribosylnicotinate	840872	1021735	829520	957556	999222	676732	728056	700794	1	728816	663521	655956	963513	591560	456640	707308	910047	916322	708950	701826	590165	451455	518272	827289	750018	1.3	255.071	C11 H13 N O6	CPD-8259
p-nitrophenyl-B-D-xylopyranoside	64054.7	65086	71609.6	68877.7	71574.6	91278.5	90968.8	90322.1	75812	74827.9	102657	95672.3	102894	78094.1	89891.6	88613.5	68973.5	101087	54436.4	62079	72163.9	18446.4	84281	61355.4	74678.1	7.76	271.071	C11 H13 N O7	CPD-13210
6-(4-methyl-2-oxopentyl)-4-hydroxy-2-pyrone	1.39334e+06	1.37595e+06	1106625	1	1	586265	1.17451e+06	1.08678e+06	411521	835303	718878	216549	237414	629467	222299	733304	768678	1.0608e+06	1.1602e+06	353759	201458	698056	808319	857829	1.36051e+06	6.88565	209.087	C11 H13 O4	CPD-7147
3-methylxanthosine	24537.3	73296.6	69517.7	34029.4	25447.4	80873	83900.4	85801.3	34817.8	83094.9	91211.9	39241.9	16975.6	83695.4	46630.8	11127.6	16107.1	11448.7	24419.1	84441.4	29959.4	66568	56465.8	28412.1	88422.9	5.7048	298.095	C11 H14 N4 O6	CPD-19520
adenosine 5'[B,-methylene]triphosphate	2863036	1.16841e+06	3261541	1.59807e+06	1.30277e+06	3.93814e+06	2235929	1.32098e+06	1.2326e+06	2.12176e+06	1.58308e+06	3.24179e+06	2215941	1.72185e+06	1.16435e+06	2.96114e+06	1.43125e+06	1.37553e+06	1.53973e+06	1.56942e+06	2.51551e+06	1578174	2.68006e+06	2.57536e+06	2227311	19.25	532.964	C11 H14 N5 O14 P3	CPD0-1465
thiolactomycin	80143.2	1	1	1	1	71748.5	77341.2	69547.9	106082	96209.8	35484.3	41631.2	55057.1	26653.5	43473.2	55368.3	52553.5	53033.1	49758.9	66619	12069	1	1	1	1	1.42706	210.074	C11 H14 O2 S	CPD0-1242
coniferyl alcohol 9-methyl ester	1	1	1	1	1	71748.5	74678.1	69547.9	106082	1	35484.3	1	43329.1	26653.5	1	55368.3	52553.5	53033.1	49758.9	66619	12069	1	1	1	1	1.33	194.1	C11 H14 O3	CPD-17703
phlorisovalerophenone	1	18076.2	24508.6	26118	34604.9	1	360707	92345.3	396419	366070	48757.5	41315.1	1	34854.6	39764.7	61011.3	60999.8	85767.4	87312.3	69659.5	52345.8	1	34961.5	11041.3	31311.2	5.38667	210.09	C11 H14 O4	3-METHYL-1-246-TRIHYDROXYPHENYLBUTAN
gramine	339940	222947	282572	345327	1	308141	334604	1	315013	310685	1	355037	1	323337	385121	206876	329796	322008	1	276383	337899	1	338991	356210	331006	12.2221	175.124	C11 H15 N2	CPD-8915
1-(B-D ribofuranosyl)nicotinamide	1	13506.2	1	14843	13960.2	28243.1	17547.6	17487.2	16255.9	15607.5	1	26961	28269	27160.5	14364.9	27573	32349.9	33023.8	30723.9	28440.3	19969.7	11377.2	11783.9	1	22956.7	1.24	255.091	C11 H15 N2 O5	NICOTINAMIDE_RIBOSE
S-methyl-5'-thioadenosine	1	1	16904.8	11139.3	1	50694.1	64133.4	77008.1	77890.6	58144.4	1	1	1	1	1	1	23447.7	69170	51555.4	10673.6	17474	1	1	1	23077.5	2.76846	297.086	C11 H15 N5 O3 S	5-METHYLTHIOADENOSINE
S-formylglutathione	1	1	1	1	1	17207.6	11665.7	10924.9	41250.9	20819.9	1	1	1	1	1	1	1	1	1	1	1	1	1	1	1	2.69	334.08	C11 H16 N3 O7 S	CPD-548
olivetol	35949.5	26747.2	28116.8	27549.1	41024.2	29305.6	18797.7	19307.7	27493.6	11489.3	11750.2	25828.3	27623.4	11719.8	18825.6	11482.5	34313.6	47726.2	30361.8	33226.4	19359.9	1	16950.5	19364.4	19204.5	12.4483	180.113	C11 H16 O2	CPD-11505
gluconapin	1	1	1	1	1	17207.6	11665.7	10924.9	41250.9	20819.9	1	1	1	1	1	1	1	1	1	1	1	1	1	1	1	2.69	372.036	C11 H18 N O9 S2	CPDQT-273
S-(hydroxymethyl)glutathione	1	20802.5	28626.8	1	26763	63393	65872	62782.9	60934.5	53331.7	46292	43868.4	42563.7	34409	34082.8	56144	55097	53145.2	57552.3	54022.5	58161.6	43678.3	51386.2	51829.5	55441.2	15.2587	336.094	C11 H18 N3 O7 S	S-HYDROXYMETHYLGLUTATHIONE
B-fenchocamphorone	1.28587e+06	1.48566e+06	1.5484e+06	1.01711e+06	1.4037e+06	1.35283e+06	1.39282e+06	2081735	1.92325e+06	1.13365e+06	661699	2487563	2.02995e+06	2.52768e+06	1.50976e+06	1.98942e+06	2.90547e+06	1	1.94872e+06	2.07191e+06	3.22262e+06	1.04266e+06	1.69469e+06	1.2332e+06	1.67521e+06	3.3	166.137	C11 H18 O	CPD-12225
3-[(6'-methylsulfanyl)hexyl]malate	51368.5	45031.2	1	1	184949	1	10860	1	1	1	1	1	1	1	1	54663.3	50108.5	1	30517.9	30854.8	153499	85017.6	94392.5	89762.5	71050	1.69692	262.095	C11 H18 O5 S	CPDQT-39
glucoiberin	1	1	1	1	1	12205.4	24854.8	20018.3	13647.1	1	64685.5	57966.2	69469.3	51473.7	43101.5	31558.9	40499.7	47609.9	50013.6	47468.7	1	1	1	1	1	5.72	422.037	C11 H20 N O10 S3	3-METHYLSULFINYLPROPYL-GLUCOSINOLATE
glucoiberverin	1	1	1	1	1	17118.8	12302.3	18908.5	25419.6	17115.7	1	1	1	1	1	23163.9	16467.9	23530.5	1	10780.1	46669	53459.2	45637.7	46953.9	49664.3	1.89	406.031	C11 H20 N O9 S3	3-METHYLTHIOPROPYL-GLUCOSINOLATE
primeverose	18833.4	20699.8	12053.3	13260.7	13476.5	25142.5	32421.8	26465.6	31046.5	25183.7	1	1	1	1	1	1	1	1	1	1	19887.1	1	1	1	12749.4	1.23583	312.103	C11 H20 O10	6-O-BETA-D-XYLOPYRANOSYL
4'-phosphopantetheine	1	1	1	1	1	1	12744.9	28833.8	32189.2	24208.7	1	1	1	1	1	1	1	1	1	1	1	1	1	1	1	4.65	356.073	C11 H21 N2 O7 P S	PANTETHEINE-P
N,N-dihydroxyhexahomomethioniate	345108	380288	362406	398173	412829	410106	499026	471987	484187	490611	611293	479398	568458	512375	428480	547155	552860	617531	565829	576437	643140	286684	519136	584401	627936	1.33	264.131	C11 H22 N O4 S	CPD-14037
pantetheine	1	17061.6	1	10644.1	11388.1	1	1	1	1	1	1	1	1	1	1	1	1	1	1	1	1	1	1	1	1	1.3	278.126	C11 H22 N2 O4 S	CPD-511
2-undecanone	69237.7	53292.4	61955.4	1	11026	1	1	1	1	1	88667.3	86868.6	90691.1	97396.4	29739.3	1	1	1	1	1	11042	11067.2	10804.6	1	1	3.36	170.167	C11 H22 O	2-UNDECANONE
2-carboxy-1,4-naphthoquinone	1	1	1	11245	1	27634.8	18988.7	27028.5	17997.7	13045	58528.5	56957.1	64835.5	58408.4	52064.4	30389	28153.8	24765.6	30206.9	30208.8	16589.1	10993.3	11509.7	11062.3	12071.6	1.19	201.02	C11 H5 O4	CPD-18334
psoralen	847340	845910	778584	840000	917272	574066	549900	544347	532859	499729	978346	883404	920820	767796	844972	652870	654042	677976	666436	663724	600110	1	501719	543065	584726	0.99	186.034	C11 H6 O3	PHYTOALEXIN-CMPD
bergaptol	16710.3	11846.3	25043.6	24662.6	23816.9	49861.6	34830.5	35950.3	34979	37900.4	25536.2	33308.2	32430.2	31688.9	19714.4	73408.1	51724.4	67718.9	72979.7	57703	46245.5	1	33579.6	43003	50373.5	1.87792	202.024	C11 H6 O4	BERGAPTOL
1-naphthoate	1	1	1	1	1	28573.7	36036.4	30434.2	48088.3	41799	1	1	1	1	1	1	1	1	1	1	1	1	1	1	1	3.82	171.046	C11 H7 O2	CPD-7615
1,4-dihydroxy-2-naphthoate	178201	133660	114375	109379	119342	63942.2	55941.6	59249.6	53628.9	52918.9	105714	101952	112679	94180.5	95275.1	67945.6	75306.2	71595.7	70982	74932.6	68787.9	33333.3	51237.8	61222.6	57860.3	0.98	203.034	C11 H7 O4	DIHYDROXYNAPHTHOATE
3-(indol-3-yl)acrylate	16710.3	11846.3	25043.6	24662.6	23816.9	49861.6	34830.5	35950.3	34979	37900.4	25536.2	33308.2	32430.2	31688.9	19714.4	73408.1	51724.4	67718.9	72979.7	57703	46245.5	1	33579.6	43003	50373.5	1.87792	186.05	C11 H8 N O2	CPD-11578
(indol-3-yl)pyruvate	1	1	1	1	1	1	1	1	1	1	1	1	1	1	1	54148	46056	38685.5	34342.5	1	55455.4	312000	80839.5	1	56041.1	0.98	202.05	C11 H8 N O3	INDOLE_PYRUVATE
1-naphthaldehyde	159695	163817	148762	167876	188468	227192	254114	235850	235986	200050	461922	448100	498203	376150	363889	317291	325952	398432	348082	337992	131513	68401.3	114031	121030	129698	5.718	156.062	C11 H8 O	CPD-7614
2-succinylbenzoate	55810.6	49552.8	71382.9	59642	65541.3	1	79995.6	88414.3	82309.7	82046.3	67116.3	67947.2	75858.2	66556.6	62626.7	116783	97154.8	17815.6	1	101595	100116	56693.5	80952.2	90193.8	101088	1.89	220.035	C11 H8 O5	O-SUCCINYLBENZOATE
N-(2-chloro-4-pyridyl)-N-phenylurea	1	1	1	1	1.31137e+06	1	1.62632e+06	1.65209e+06	1.60709e+06	857281	1.68248e+06	1.74624e+06	1.70627e+06	1	1682365	1	1	1	1.64739e+06	1655315	1.74227e+06	1	1.38869e+06	1	1	7.77	247.044	C12 H10 Cl N3 O	CPD-5481
harmol	84271.6	77718.6	78509.4	63784.9	68557.2	60459.3	47994.3	49297.7	55099.1	49571.5	57876.9	68024.2	64177.8	62072	56125.2	57871.6	60315.4	54212.6	68670.8	58143.2	62125.5	55499.9	68420.8	55789	70468	9.542	198.083	C12 H10 N2 O	CPD-9941
3,5-dihydroxybiphenyl	74033.3	78507.3	85577.8	65939.9	68004.8	155441	177352	142424	123281	108605	83459.5	1	77355.9	95888.6	77527.5	494657	411602	370163	320894	293872	1.33617e+06	876778	859547	804048	583847	0.98	186.072	C12 H10 O2	CPD-8991
a-naphthaleneacetamide	543569	679749	618565	675358	1	19952.5	33268.4	31889.4	36971.2	18370.3	10571.9	740380	16020.1	595225	1	1	500866	24753.7	24743	16231.6	423432	199983	1	1	1	5.51316	185.088	C12 H11 N O	ALPHA-NAPHTHALENEACETAMIDE
N-(4-hydroxybenzoyl)-L-glutamate	1	1	1	1	1	60325.4	36298	49268.9	89792.6	48282.9	1	1	1	1	1	1	1	1	1	1	1	1	1	1	1	2.69	265.058	C12 H11 N O6	CPD-11847
7-[(2S)-2-amino-2-carboxylatoethyl]-5-hydroxy-2H-1,4-benzothiazine-3-carboxylate	1	1	1	11717.5	17056.5	26984.5	31227.7	27637.2	25456.4	18893.2	35836.9	33106.5	28219.1	29834.5	27682.1	11395.8	11989.4	17941.3	26282.8	23343.3	23713.5	1	26321.4	1	1	6.5	295.034	C12 H11 N2 O5 S	CPD-20263
N-(4-aminobenzoyl)-L-glutamate	472591	480952	428590	467935	521515	565550	543146	599785	518821	443686	702231	597709	704781	535530	575193	362623	378334	446150	351233	406104	350085	178654	340179	401252	373181	5.07	264.075	C12 H12 N2 O5	CPD0-889
carboxin	146914	143920	132054	148040	146306	125324	131512	119964	123830	121428	145179	143900	143534	142058	146878	122950	133213	138042	129019	124380	144140	147445	128056	128177	139531	12.228	235.062	C12 H13 N O2 S	CPD0-1366
N-(5-phosphoribosyl)-anthranilate	1	1	1	1	1	39334.9	48507.6	56025.6	48769.2	51826.5	30575.6	22903.6	43059.6	20631.3	12779.5	31049.6	22020.5	26972.6	29167.6	23878.1	1	1	1	1	1	1.78	346.026	C12 H13 N O9 P	N-5-PHOSPHORIBOSYL-ANTHRANILATE
O-topolin	163787	1	1	1	1	1	1	1	1	1	111805	131062	145680	139886	98187.8	1	204561	1	176851	167372	1	142698	181736	1	1	1.24	243.12	C12 H13 N5 O	CPD-6161
coniferyl acetate	680069	709513	610114	691390	724328	660012	635582	619488	627445	648560	698785	726916	758750	753069	842446	649399	639183	668874	643360	665285	691357	639016	649906	618901	671088	12.898	222.087	C12 H14 O4	CPD-9875
uridine-5'-diphosphate bromoacetol	330766	157858	310728	207720	184783	355773	209796	174429	168805	274975	241552	469164	309741	234892	164475	405852	175529	183952	197541	182330	372735	254070	386833	421875	367861	19.242	535.921	C12 H15 Br N2 O13 P2	CPD0-1314
N-glucosylnicotinate	1	1	1	1	1	1	19989.6	12049.1	22481.4	11738.6	21230.8	21705.5	33155.5	22171	25127.1	30896	24807.4	29925.2	25676.1	27835.7	1	1	1	1	1	1.58143	285.086	C12 H15 N O7	CPD-446
tetraketide pyrone	35372.8	43906.1	24740.6	42586.5	44667.8	35869.7	43201.4	36684.8	36995.7	35228.4	47298	47101.1	54465.1	53889.5	48723.8	45658.7	44275.8	44190.9	45108.2	42860.5	35893.9	50942.8	44538.3	38573.1	45385.7	12.906	223.09	C12 H15 O4	CPD-11506
2-S-cysteinyldopa	72546.4	42144.7	35246.6	40660.1	55477.5	623030	523801	590835	495294	477582	144848	123546	166813	126699	117885	81592.5	68711.6	88814.2	87727.1	86616.4	220571	109546	146215	199814	208398	2.586	316.074	C12 H16 N2 O6 S	CPD-20260
oxythiamine	1	10592.4	1	11384.8	1	1	1	1	1	1	12718.8	18059	17363	24498.8	30498.4	33242.4	24831	20347.6	36614.6	33203.4	17456.2	10888.1	1	12186.6	12880.5	1.28	266.099	C12 H16 N3 O2 S	CPD-15776
6-(N-isopent-2-enyl-N-methylamino)-purine	323548	347319	423984	375488	394756	361301	364416	354516	360536	352065	260435	313070	335417	291501	243086	360917	415674	461523	387340	336535	276569	285530	284516	417521	402861	1.222	216.132	C12 H16 N4	CPD-5484
cis-12-sulfojasmonate	50218.4	46416.3	33744.2	35232.8	47347.1	42849.5	32476.6	31872.4	33569.4	26883.9	41297.1	37466.9	61264.5	31680	31330.2	17602.6	29964.5	28363.2	30172.1	23194.5	20808.2	1	1	10695.2	16503.1	5.31783	304.064	C12 H16 O7 S	CPD-19816
thiamine	341316	920032	1.01846e+06	750646	1.12959e+06	686601	664848	592320	473907	594366	933714	896556	1345150	1.06332e+06	817479	1.20747e+06	968158	1.6231e+06	1.30708e+06	792260	1.09476e+06	695435	951965	1.05451e+06	1.64303e+06	3.15	265.111	C12 H17 N4 O S	THIAMINE
(+)-7-epi-jasmonate	1	1	1	1	1	97945.4	127609	117592	133450	129475	16804.7	1	10634.6	1	1	52611.3	30764.6	30319.1	41892.6	32467.1	1	1	1	1	1	4.65	209.111	C12 H17 O3	CPD-731
cis-tuberonic acid	20727.3	17379.1	1	12824.3	12945	30495.5	41027.8	34931.9	50355.2	43356.2	27164.3	11323.1	11457.3	18420.1	24563.9	37404.7	34736.5	34786.5	30538	30906.9	1	1	1	11651.8	1	1.294	225.109	C12 H17 O4	CPD-11260
-L-glutamyl-(S)-2-carboxypropyl-L-cysteine	1	1	1	1	1	17207.6	11665.7	10924.9	41250.9	20819.9	1	1	1	1	1	1	1	1	1	1	1	1	1	1	1	2.69	334.08	C12 H18 N2 O7 S	CPD-17438
3-epihydroxy-2'-deoxymugineate	1	1	1	1	1	1	12744.9	23434.3	32189.2	24208.7	1	1	1	1	1	1	1	1	1	1	1	1	1	1	1	4.66	318.117	C12 H18 N2 O8	CPD-7291
5'-(dimethylsulfonio)-5'-deoxyadenosine	1	1	1	13260.7	13476.5	25142.5	1	26465.6	31046.5	25183.7	1	1	1	1	1	1	1	1	1	1	19887.1	1	1	1	12749.4	1.2375	312.103	C12 H18 N5 O3 S	CPD0-1396
3-carboxy-10-(methylsulfanyl)-2-oxodecanoate	1	1	1	1	1	171783	145595	139464	215718	147604	45502.4	36156.8	39385.3	21106.9	24163.5	11657	18946.8	24258.3	20710	24640.6	1	1	1	1	1	4.65667	274.096	C12 H18 O5 S	CPD-19487
2'-deoxymugineate	1	1	1	1	1	1	1	1	1	1	1	1	1	1	1	32755.8	20508.3	18812.3	11281.5	10592.9	99651.7	48696.8	58150.9	57948.2	37630.7	0.97	303.122	C12 H19 N2 O7	CPD-7227
B-fenchene	43491.9	50729	34119.1	36268.4	30613.8	1	1	1	1	1	1	1	39054.4	1	1	54348.3	96468.7	59510	61640.7	52024.7	1	1	1	40904.4	43231.4	1.24769	164.153	C12 H20	CPD-12223
3'-ketolactose	1	1	1	1	1	30866	39770.4	48810.5	63815.6	31943.1	1	1	1	1	1	1	1	1	1	1	1	1	1	1	1	7.51	340.11	C12 H20 O11	3-KETOLACTOSE
geranyl acetate	47396.1	36558.4	28584.8	17660.4	22317.2	70559.6	53342.3	47325.7	1	10936.2	93027.9	50902	95518.1	10858.9	46747.5	1	1	15747.5	10447.2	51612.4	140526	1	51296.6	84197.9	1	3.66	196.15	C12 H20 O2	CPD-9758
Fe(II)-nicotianamine	1	1	1	1	1	1.13453e+06	1.29709e+06	1.26803e+06	1.41092e+06	1.34002e+06	413217	325371	405049	279876	313005	635010	501822	511053	559115	541357	62613	11421.6	44653.3	77664.4	67294.4	4.65	357.092	C12 H21 Fe N3 O6	CPD-10157
L-nicotianamine	23575.5	13409.7	17890	16305.9	38266.4	11821.2	12225.6	11492.8	1	1	25802.7	27291.5	35860.8	24919.5	1	17747.3	29129.4	38623.5	18673.3	17783.3	24811.7	11668.3	29489	29711.9	31448.2	1.28	303.14	C12 H21 N3 O6	CPD-463
3-oxo-dodecanoate	977161	926669	714495	714869	1.95173e+06	163743	159571	151233	199507	397685	133594	192263	168620	180872	179653	222927	322806	354188	237263	205058	88842.8	207840	166460	270923	96030.4	1.6984	213.143	C12 H21 O3	3-OXODODECANOATE
4-(methylsulfanyl)butyl-glucosinolate	25822.1	32677.6	24753	26889.7	41410.7	108162	60751	68513.1	61920.3	66162.4	83150.2	93572.2	82924.2	28277.9	33745.5	49484.5	42197.7	58544.1	61619.6	49105.7	75552.9	11443.1	47930.1	65784.2	64085.7	5.924	420.045	C12 H22 N O9 S3	CPDQT-281
B-D-cellobiose	3.78493e+06	3.33165e+06	4.00161e+06	3.76601e+06	3.35473e+06	2.78986e+06	3102263	2924528	2.8441e+06	2.7224e+06	4.94508e+06	4.70948e+06	4896414	4.75855e+06	4787386	6079264	5124126	5598544	5.67836e+06	6093726	4690506	3225132	3.80921e+06	4.25913e+06	4550115	1.23	342.113	C12 H22 O11	CELLOBIOSE
E-1-(L-cysteinylglycin-S-yl)-N-hydroxy-o-(methylsulfanyl)hexan-1-imine	1	1	1	1	1	1.17698e+06	1.35541e+06	1.32624e+06	1.47192e+06	1.39675e+06	345635	325371	399902	274059	282596	635010	501822	511053	559115	541357	62613	11421.6	44653.3	77664.4	67294.4	4.65	337.105	C12 H23 N3 O4 S2	CPD-12397
dicyclohexylamine	13540.5	11507	12044.5	17437.5	12873.8	1	1	1	1	1	1	1	1	1	1	1	1	1	1	1	1	1	1	1	1	12.16	182.188	C12 H24 N	CPD0-1376
L-leucyl-L-leucine	240902	261982	241752	246315	397566	163244	137516	87263	88555	192129	81753.1	1	107712	84170.1	101074	84425.5	177397	191112	85995.9	79920.4	95562.9	87127.2	82363.4	78563.2	105525	9.13709	244.18	C12 H24 N2 O3	L-LEUCYL-L-LEUCINE
dodecane-1,7-diol	270744	260006	259321	264155	1	365627	342493	355922	322039	308641	338712	316547	378743	298772	281115	259805	241857	266159	257931	245057	210202	120663	169804	193311	195794	1.31	202.189	C12 H26 O2	CPD-17647
acenaphthenequinone	77139.9	97622.5	89477.1	90538.3	98080.7	35145.2	1	38364.8	41297.3	46589.4	90200	88140.1	84543.3	77621.6	91226.3	71341.2	76026.6	72484.6	69447.5	74355.1	93307.8	64505.1	89361.8	92949.3	95127.4	1.23	182.041	C12 H6 O2	ACENAPHTHENEQUINONE
O-phenanthroline	1	1	1	1	1	1	12758.9	1	1	15393.6	18137.7	23267.8	6115.16	1	11076	54148	46056	18437.2	34342.5	25475.3	100580	270427	243308	130041	1	4.12933	180.067	C12 H8 N2	O-PHENANTHROLINE
F-PU	31519.6	32017.9	17541.3	19248.9	63396	1	1	1	1	1	1	1	1	1	1	1	1	1	1	1	1	1	1	1	1	1.23	265.044	C12 H9 Cl F N3 O	CPD-5483
2,3',4,6-tetrahydroxybenzophenone	1	1	1	1	1	27516.7	10777.1	1	17104.3	10538.3	1	1	1	1	1	1	1	1	1	1	38391	1	29008.9	28959.4	46393.7	1.94	246.048	C13 H10 O5	2346-TETRAHYDROXYBENZOPHENONE
tetcyclacis	66335	59768.4	71854	61278.3	72063.2	33354.9	39990.3	34019.4	42822.4	47852.5	40241.3	37751.7	41812.1	44954.3	42340.1	44977	59564.9	48783.9	47909	43972.6	106000	66356.2	87781.9	90438.5	87786.1	1.24	273.073	C13 H12 Cl N5	TETCYCLACIS
harmine	1	1	29200.5	52520.2	17548.9	1	23084.4	1	1	39228.1	17215.9	1	1	1	10835.2	1	26754	5881.67	16453.3	16743.7	10732.4	1	1	1	1	31.34	212.1	C13 H12 N2 O	CPD-9940
3-hydroxy-5-methoxybiphenyl	1	1	1	1	1	1	1	1	1	1	12856	10530.7	11851.1	10897.4	1	1	1	1	1	1	1	1	1	1	1	1.79	200.079	C13 H12 O2	CPD-18574
aloesone	1	1	1	1	1	46655.2	53262.2	56997.2	61639.8	60399	1	1	1	1	1	10421.7	1	1	1	1	1	1	1	1	1	4.66	232.076	C13 H12 O4	CPD-6801
N-vanillate-L-glutamate	1	1	1	1	1	1	1	1	1	1	1	1	1	1	1	38973.2	30353.4	27226.9	17953.5	12211.9	111952	64166.3	67139.5	65648.7	52313.1	0.97	295.073	C13 H13 N O7	CPD-11845
N-(2-methoxy-4-pyridyl)-N-phenylurea	1	1	1	1	1	285778	50623.9	39416	370204	349350	28526.9	79027.1	93016.4	62274.7	79618.2	157929	115504	120018	143820	127414	1	1	1	1	1	4.65	243.095	C13 H13 N3 O2	CPD-5482
2-(cystein-S-yl)-2-(1H-indol-3-yl)-acetonitrile	1	11230.7	11306.9	10911.4	19674.3	1	1	1	11184.3	10146.2	1	1	1	1	1	1	10903.7	1	1	1	26858.8	27429.3	21352	19520.1	19352.6	1.25	275.071	C13 H13 N3 O2 S	CPD-12636
clorgyline	13144.1	6323.47	12224.3	1	1	16504.4	11255.1	1	12455.7	16520.8	1	11364.4	11717	1	1	1	1	10765.4	11258.4	1	1	1	1	1	1	7.23182	271.045	C13 H15 Cl2 N O	CPD-7656
mersalyl acid	21885.1	1	21135.8	1	1	37100.4	17664.5	1	1	18278.7	17001.7	34424.3	17681.2	1	1	31431.8	1	1	1	1	21492.5	1	29256.4	25578.5	24571.5	18.7531	461.047	C13 H15 Hg N O5	CPD0-1313
5'-phosphoribosyl-4-(N-succinocarboxamide)-5-aminoimidazole	47833.7	31997.2	36292	37880.6	36512.3	40209.8	37476.9	33230.8	38567.5	25066.5	49274.2	46627.5	54287.4	43961.2	52026.1	39848.6	30323.5	46662.8	47175.4	39064	43870.5	15970.1	28833.3	19280	28352.6	7.768	450.039	C13 H15 N4 O12 P	P-RIBOSYL-4-SUCCCARB-AMINOIMIDAZOLE
benzoyl-B-D-glucopyranose	103123	71763.9	84442.1	72147.6	73391.2	170104	161068	155510	151695	157501	138913	120923	158484	134188	126278	132452	124689	133934	114310	38821	128940	128512	150118	137826	114536	1.76	284.091	C13 H16 O7	CPD-12630
1-O-4-hydroxybenzoyl-B-D-glucose	1	11453.8	11476.8	11017.4	15962.4	1	13135.4	18197.7	14434.8	12566.6	17281.5	23935.7	16956	29587.5	23242.8	1	10284.3	1	1	11438.9	19658.7	36575.4	26105.1	23784.7	22778.7	1.587	300.084	C13 H16 O8	CPD-15283
2-amino-4,6-dinitrotoluene glucoside	310225	276204	312600	303261	286966	253808	291895	274877	258737	235204	1	385064	417372	369790	372606	522058	424121	461945	478645	510598	420676	240643	314168	357102	405879	1.23	359.09	C13 H17 N3 O9	CPD-10452
lupinate	245093	48303.6	94600.3	47860.5	42781.5	42848.5	26480.7	38781.4	42677.8	34975.2	1	1	1	1	1	1	1	1	1	1	1	1	1	1	1	4.99	306.148	C13 H18 N6 O3	CPD-669
salicin	345108	380288	362406	105911	412829	178758	95527.5	109463	110556	131624	611293	479398	568458	512375	428480	553239	558330	137500	130865	587636	648394	99230.9	99814.4	584401	133316	1.472	286.113	C13 H18 O7	CPD-1142
adenosine 5'-propyl phosphate	59541.6	45374	51010.1	42282.1	39087.7	20791.6	1	1	1	18986.8	54182.5	64175.3	61256.9	54832.4	58610.3	30767	30657.1	28501	30312.2	33001.6	19912.1	37419.4	44237.6	25823.5	17648.3	5.46682	388.107	C13 H19 N5 O7 P	CPD-9429
(R)-S-lactoylglutathione	1	1	1	1	1	1	1	1	1	1	119231	80275.6	103743	110049	111965	69928.9	1	1	17027	74556.3	30104.6	1	1	1	30772.6	4.89	378.088	C13 H20 N3 O8 S	S-LACTOYL-GLUTATHIONE
pseudoionone	59455.6	53292.4	61955.4	63136	11026	38794.9	35848.4	35258.2	33362.4	35789.8	88667.3	86868.6	90691.1	97396.4	29739.3	1	57424.1	56861.7	53573.5	1	11042	11067.2	10804.6	43223.2	43797.7	2.28739	192.147	C13 H20 O	CPD-13371
(-)-methyl jasmonate	419630	390279	369643	401351	410303	345533	338992	337173	334264	338452	399392	410308	439821	398736	452952	367912	375605	362152	363183	365091	370901	404183	379631	376663	378795	11.81	224.138	C13 H20 O3	CPD1F-2
E-geranylacetone	41214.7	49168.1	41273.4	47507.2	1	1	1	1	1	11246.6	1	1	12506.8	1	1	12867	23873.3	24683.8	19385.2	16853.6	1	1	10418.6	12230.8	1	1.77	194.163	C13 H22 O	CPD-12901
5-(methylsulfinyl)pentyl-glucosinolate	1	1	1	1	1	1	1	1	43366.3	1	1	36309.8	35168.7	1	34154.9	1	1	1	1	37617.9	45973.9	1	1	1	1	7.75	450.045	C13 H24 N O10 S3	CPDQT-284
5-(methylsulfanyl)pentyl-glucosinolate	53200.7	31997.2	36292	37880.6	36512.3	40209.8	37476.9	33230.8	38567.5	32794.2	49274.2	46627.5	54287.4	43961.2	52026.1	39848.6	30323.5	46662.8	47175.4	39064	43870.5	15970.1	28833.3	19280	28352.6	7.768	434.065	C13 H24 N O9 S3	CPDQT-286
methyl-2-a-L-fucopyranosyl-B-D-galactoside	1	1	1	1	1	1	1	1	1	1	119231	80275.6	103743	110049	111965	69928.9	1	1	17027	74556.3	30104.6	1	1	1	30772.6	4.89	340.132	C13 H24 O10	CPD-8198
5-(methylsulfanyl)pentyl-desulfoglucosinolate	1	1	1	1	1	81703.6	97389.7	105104	90632.4	88997.6	1	1	1	1	1	1	1	1	1	1	1	1	1	1	1	1.32	355.108	C13 H25 N O6 S2	CPDQT-285
E-1-(L-cysteinylglycin-S-yl)-N-hydroxy-o-(methylsulfanyl)heptan-1-imine	1	1	1	1	1	223484	142511	173703	176262	164934	24420.9	26810.5	31451.2	1	10578.8	57834.4	42747.5	44290.4	54635.6	49598.6	31586.6	1	12502.6	22060.7	15854.1	5.94	351.121	C13 H25 N3 O4 S2	CPD-12400
E-1-(L-cystein-S-yl)-N-hydroxy-o-(methylsulfanyl)nonan-1-imine	399816	273441	336946	284702	302214	198357	227602	221145	248282	238181	768302	660593	1.01634e+06	298611	581216	252313	473527	248706	485012	490653	274213	1	239774	451351	412631	3.295	322.144	C13 H26 N2 O3 S2	CPDQT-410
1,3,7-trihydroxyxanthone	284592	335225	485411	441892	17666.8	16835.4	16881.6	23242.3	17676.7	243283	47721.3	38089.2	30194.8	30086.1	36816.1	37274.2	32284.6	43635.3	37621.9	41564.3	278433	164683	228909	262925	293966	3.8236	243.032	C13 H7 O5	CPD-6883
1,3,5,6-tetrahydroxyxanthone	36553.6	62288.2	37678.4	58308.3	103854	1	51071.7	30218.2	30696.9	71423.8	1	1	20279.1	1	1	24458.5	77326.1	85828.5	34957.9	64788.3	1	1	1	66149.3	41093.3	3.09294	259.026	C13 H7 O6	CPD-6886
bis-noryangonin	46685.4	57228.2	76475.9	71939.2	68273.2	38141.7	45003.6	42126.3	31776.3	33980.4	92362.3	82548.1	98596	83432.7	58660.2	45029.4	40907.6	57762	44252.6	39874.8	40466.2	16936.5	29901.7	41084	42918.7	0.99	229.049	C13 H9 O4	CPD-6956
phenanthrene-ring	1	1	1	46068.8	1	1	1	1	88401.6	1	1	53647.3	76974.4	1	51732.7	1	1	53942.7	1	70420.2	90845.1	1	50979.5	1	1	7.75111	178.072	C14 H10	PHENANTHRENE-RING
9,10-phenanthroquinone	1	1	1	1	1	71748.5	74678.1	69547.9	106082	1	35484.3	1	43329.1	26653.5	1	55368.3	52553.5	53033.1	49758.9	66619	12069	1	1	1	1	1.33	210.074	C14 H10 O2	CPD-9192
(indol-3-yl)acetyl-L-aspartate	158643	131219	118461	119753	115158	118915	123255	127129	120608	42536.1	140007	139905	138387	121202	127782	118668	117458	129809	131750	126152	121000	86614.9	124966	115621	120116	7.758	288.069	C14 H12 N2 O5	INDOLE-3-ACETYL-ASP
(2-oxindol-3-yl)acetyl-L-aspartate	50218.4	46416.3	33744.2	35232.8	47347.1	42849.5	32476.6	31872.4	33569.4	26883.9	1	37466.9	61264.5	31680	31330.2	17602.6	29964.5	28363.2	30172.1	23194.5	20808.2	1	1	10695.2	16503.1	5.31773	304.064	C14 H12 N2 O6	2-OXINDOLE-3-ACETYL-ASP
(3-hydroxy-2-oxindol-3-yl)acetyl-L-aspartate	1	1	1	1	1	57246.4	58931.8	60538	1	60225.6	1	1	1	1	1	28818.9	17868.3	34263.2	12094	29353.8	1	1	1	1	1	4.65	320.067	C14 H12 N2 O7	3-HYDROXY-2-OXINDOLE-3-ACETYL-ASP
dihydro-10-thiopteroate	44086.3	65414.7	68305.6	66415.5	80601.4	80055.2	64664.5	58976.2	67765.6	62115.2	77867.9	69732.7	103310	59576.1	57435.9	48036.2	56109.5	60836.5	55501.6	54681.7	37585.6	1	40147.3	42004.7	50075.7	5.31792	330.063	C14 H12 N5 O3 S	CPD0-1252
trans-resveratrol	155460	69370.9	112961	155131	194683	46830.8	55726.5	53838.3	63918.6	51314.2	48382.9	40783.1	43723.2	32028.5	34269.8	57631.4	42646.1	37743.1	49865.4	43278.1	17415.5	43341.9	1	104720	114115	2.45583	228.083	C14 H12 O3	CPD-83
dihydroisopteroate	1	1	1	1	1	1	1	1	1	1	1	1	11570.3	1	1	1	11453.7	11489.3	1	10718.5	1	1	1	1	1	1.27	313.097	C14 H13 N6 O3	CPD0-1253
2-succinyl-5-enolpyruvoyl-6-hydroxy-3-cyclohexene-1-carboxylate	1	1	1	13617.6	1	31793.8	1	1	24393	16150.1	41874.5	20688.9	27954.8	1	18672.6	1	1	21391.3	14170.7	22646.1	21365.1	1	21939.4	13181.5	1	7.76	325.048	C14 H13 O9	CPD-9924
7,8-dihydropteroate	28289.6	20802.5	28626.8	32937.8	26763	63393	65872	62782.9	60934.5	53331.7	46292	43868.4	42563.7	34409	34082.8	56144	55097	53145.2	57552.3	54022.5	58161.6	43678.3	51386.2	51829.5	55441.2	15.258	314.112	C14 H14 N6 O3	78-dihydropteroate
aucuparin	17574.2	10525.2	16105.8	11001.3	17315	1	1	1	1	1	52973.8	45819.5	55440.1	50302.8	42515.9	24287.7	23024.6	18441.4	11397.6	12510.2	20257.3	1	10581.6	18604.9	18555.2	1.26263	230.088	C14 H14 O3	CPD-14666
entacapone	1	1	1	1	1	220470	196134	266354	179233	146043	1	1	1	1	1	38525	41476	35128.3	69265.7	97914.5	93418.1	126572	216160	199724	115354	8.81	305.1	C14 H15 N3 O5	CPD-7662
4,9-dimethyldodeca-2,4,6,8,10-pentaene-1,12-dial	1	1	1	1	1	11990.5	1	12913.1	17755.1	11266.4	1	1	1	1	1	1	1	1	1	17114.9	1	1	1	1	1	7.03	216.108	C14 H16 O2	CPD-7202
TRIBOA-B-D-glucoside	310225	276204	312600	303261	286966	1.13453e+06	1.29709e+06	1.26803e+06	1.41092e+06	1.34002e+06	413217	325371	405049	279876	313005	635010	501822	511053	559115	541357	62613	11421.6	44653.3	77664.4	67294.4	3.966	359.087	C14 H17 N O10	CPD-13812
3,4-dihydroxymandelonitrile B-D-glucoside	14455.8	15303.2	1	12684.4	18493.1	1	1	1	1	1	1	1	1	1	1	1	1	1	1	1	1	1	1	1	1	1.22	327.104	C14 H17 N O8	CPD-14593
DIBOA-B-D-glucoside	131982	43415.7	115326	89129.5	65521	210656	233221	186416	177677	190238	1.64449e+06	1237192	1.50706e+06	1.40624e+06	1.4162e+06	678434	246252	309157	513389	752665	235082	17241.2	85296.5	147667	211823	3.08	343.087	C14 H17 N O9	CPD-13811
ubiquinone-1	1	1	1	1	1	26691.7	1	1	1	1	12718.8	30585.4	17363	24498.8	30498.4	21068.9	24831	20347.6	36614.6	33203.4	10872.6	10888.1	16839.2	13014.2	11506.6	7.86437	250.125	C14 H18 O4	CPD0-1118
1-O-vanilloyl-B-D-glucose	19606.2	10645.4	1	10628.9	1	17915.3	14808.8	20645.6	15031.9	11147.5	1	1	1	1	1	1	1	10954.6	1	1	11591.3	1	1	1	1	1.237	330.091	C14 H18 O9	CPD-15006
desulfoglucotropaeolin	1	1	1	1	1	1	1	1	1	1	120969	58472.2	67157.6	75963.3	94382.3	1	1	1	1	1	1	1	1	1	1	3.07	329.089	C14 H19 N O6 S	BENZYL-DESULFOGLUCOSINOLATE
2,4-diamino-6-methyl-5,3'-(3-nitrophenoxy)prop-1'-yloxypyrimidine	1	1	1	1	1	145985	176468	187311	285883	166739	1	1	1	1	1	1	1	1	1	1	1	1	1	1	1	8.01	321.147	C14 H19 N5 O4	CPD0-1586
EGTA	148044	140534	135511	146363	159287	172921	215672	209100	206107	159754	444783	417319	468881	375263	326825	274351	304579	365990	322078	321521	102567	42524.9	78476.3	92136.2	94428.3	5.718	376.104	C14 H20 N2 O10	EGTA
pyrithiamine	234394	226533	224306	234369	257891	20092	237717	231574	18106.8	18197.4	294607	44184.3	55898	263068	252613	29481.9	192016	30989.9	22814.7	28954.9	130334	10712.5	81562.8	113721	125867	1.862	260.163	C14 H20 N4 O	CPD-15777
2-phenylethyl B-D-glucopyranoside	1	1	1	1	1	139397	124195	182887	102301	68165.4	1	1	1	1	1	1	1	1	25531.4	41150.9	44726.8	47092.5	126964	128574	49887.5	8.81	284.121	C14 H20 O6	CPD-14528
rishitin	16609.8	12102	10982.5	17358.8	11734.7	1	1	1	1	1	16009	10229.5	17709.3	1	1	1	1	1	1	1	1	1	1	1	1	10.5675	222.16	C14 H22 O2	CPD-4745
S-adenosyl 3-(methylsulfanyl)propylamine	1	1	1	1	1	18998	19291.6	17704.6	19435.9	18420	1	1	1	1	1	1	1	1	1	1	1	1	1	1	1	6.59	356.164	C14 H24 N6 O3 S	S-ADENOSYLMETHIONINAMINE
6-methylsulfinylhexyl-glucosinolate	1	1	1	1	1	1	1	1	1	1	33753.3	24509.7	38198.2	18309.1	27145.9	1	1	1	1	1	1	1	1	1	1	7.19	464.075	C14 H26 N O10 S3	CPDQT-288
6-(methylsulfanyl)hexyl-glucosinolate	1	1	1	1	1	200656	157660	155036	246893	151493	1	1	1	1	1	1	1	1	1	1	1	1	1	1	1	2.6	448.075	C14 H26 N O9 S3	CPDQT-420
1,4-bis-{[N-(1-imino-1-guanidino-methyl)]sulfanylmethyl}-3,6-dimethyl-benzene	1	1	1	1	1	18851.6	11560.4	10871.8	11531.3	1	1	1	1	1	1	1	11357.2	25695.6	11556.3	1	1	1	1	1	1	13.47	370.169	C14 H26 N8 S2	CPD-14445
myristate	385788	431432	351281	437052	412562	989744	224054	961018	870600	1.22e+06	393407	314629	550968	314204	270256	557841	600290	555646	509298	537275	421664	292942	382192	484518	478095	1.04	227.194	C14 H27 O2	CPD-7836
apigeninidin	1	1	1	1	1	11990.5	1	12913.1	17755.1	11266.4	1	1	10867	1	1	1	10836.5	12779.2	1	17114.9	1	1	1	1	1	7.03	254.064	C15 H10 O4	CPD-7096
robustaquinone F	1	1	1	1	1	1	1	1	1	1	1	1	1	1	1	1	1	1	1	1	32418.2	11282.6	18493	12081.3	1	0.97	302.05	C15 H10 O7	CPD-9620
(2S)-pinocembrin	840872	1021735	829520	957556	999222	679538	728056	688876	690237	663698	663521	640293	963513	516215	456640	707308	572426	916322	643616	582414	590165	451455	518272	827289	750018	3.3628	255.071	C15 H11 O4	CPD-6991
licodione	64054.7	65086	71609.6	27415.4	1	18043.9	12991	16289.4	18441.6	26192.7	26844.9	32871.6	15276.8	14158.9	28260.2	16343.8	61402.2	30824.5	16777.5	1	15089.1	18446.4	28184.4	35371.5	74678.1	7.77652	271.068	C15 H11 O5	LICODIONE
2-hydroxynaringenin	1	1	1	1	1	65939.2	72097.6	65058.6	51952.1	42059.4	69771.6	37974.7	87622.2	31175.8	37826.1	1	1	39335	63952.8	40880.4	51155.6	1	47626.2	25338.7	1	7.76	287.049	C15 H11 O6	CPD-15074
(2S)-dihydrotricetin	11924.8	19103.3	17480.9	1	1	1	1	1	1	1	1	1	1	1	1	1	1	1	1	1	1	1	1	1	1	7.75	303.06	C15 H11 O7	CPD-7214
chrysophanol anthrone	1	20678.8	1	13483.9	14180.6	1	16072.9	1	15658.8	15735.1	1	1	1	1	1	1	1	1	1	1	13359.2	1	1	1	1	1.23429	240.081	C15 H12 O3	CPD-11587
emodin anthrone	72878.6	100758	76249.3	87609	87868.8	52684.2	45524.7	58922.8	63216	56031.5	39461.8	69718.4	98061.9	57950.2	17942.1	41775.1	41191.2	52048.9	54041.4	47169.7	47389.4	39871.3	42013.7	79136.6	69033.9	4.0532	256.075	C15 H12 O4	CPD-9557
6-hydroxy-2-[hydroxy-(4-hydroxyphenyl)methyl]-1-benzofuran-3-one	183417	200793	228187	222029	221951	71832.8	87861	73988.3	85637.1	80715.5	242683	231204	237243	230245	229788	221346	224011	221242	215765	235240	233743	140598	206674	222136	232558	1.24	272.072	C15 H12 O5	CPD-12033
(+)-dihydrokaempferol	158643	131219	118461	119753	65987.2	479748	76829.3	435023	588158	122454	140007	63070.8	138387	121202	127782	118668	83601.6	129809	84642.3	61081.4	52916.7	86614.9	11662.2	115621	120116	6.5148	288.069	C15 H12 O6	DIHYDROKAEMPFEROL-CMPD
(4S)-2,3-dehydro-leucocyanidin	50218.4	46416.3	33744.2	35232.8	47347.1	42849.5	32476.6	31872.4	33569.4	26883.9	41297.1	37466.9	61264.5	31680	31330.2	17602.6	29964.5	28363.2	30172.1	23194.5	20808.2	1	1	10695.2	16503.1	5.31783	304.064	C15 H12 O7	CPD-19726
2-O-acetyl-3-O-trans-coutarate	59050.8	73296.6	69517.7	34029.4	40899.1	80873	83900.4	85801.3	34817.8	83094.9	91211.9	10534.7	16975.6	83695.4	82571.6	11127.6	16107.1	11448.7	24419.1	84441.4	29959.4	66568	56465.8	28412.1	88422.9	5.44	336.052	C15 H12 O9	CPD-16579
p-coumaroyltriacetate	489930	679493	470794	525560	643348	125792	169722	149290	169906	160340	34017.3	24951.8	38604.6	242873	16531.3	383917	529995	461284	426405	431966	388513	619017	553979	467665	389565	2.194	289.066	C15 H13 O6	CPD-6954
pinosylvin monomethylether	112590	103203	93190.9	107975	144434	292699	284686	285515	271796	269037	1	1	1	1	1	110821	1	121582	1	107025	219538	1	130485	187108	206000	2.53	226.093	C15 H14 O2	CPD-6964
3-methoxy-4',5-dihydroxy-trans-stilbene	472591	480952	428590	467935	521515	590788	580752	627343	565791	459811	702231	597709	710097	535530	575193	362623	378334	464421	380891	416971	350085	178654	340179	428387	373181	5.068	242.093	C15 H14 O3	CPD-12871
(+)-afzelechin	1	1	1	1	1	171783	145595	139464	215718	147604	1	1	1	1	1	1	1	1	1	1	1	1	1	1	1	2.55	274.09	C15 H14 O5	CPD-1962
(2R,3S,4S)-leucopelargonidin	1	1	1	1	1	1	1	1	1	1	45502.4	36156.8	39385.3	21106.9	24163.5	11657	18946.8	24258.3	1	24640.6	42170.7	1	30026.4	1	28095.1	4.6	290.07	C15 H14 O6	LEUCOPELARGONIDIN-CMPD
(+)-gallocatechin	36535.7	59115.5	25755.6	53373.5	21868.9	75051	108441	111372	100532	55952.6	45985.9	36311.6	61315.4	39012.7	93988.5	31960.2	78861.1	89837.1	31324.8	33603.2	75423.1	55121.9	80882.3	69943.6	68775.1	1.436	306.074	C15 H14 O7	CPD-10358
(2R,3S,4S)-leucodelphinidin	31046.2	17103.6	10965.6	11415	1	1	13135.4	18197.7	24861.3	12566.6	17281.5	23935.7	16956	29587.5	23242.8	1	1	1	1	1	1	1	1	1	1	2.16154	322.063	C15 H14 O8	CPD-7088
norcraugsodine	289765	162505	229723	228200	216985	465185	350309	362174	330266	335474	191032	217984	187133	202754	221986	236230	175744	223679	291135	239505	540023	224824	411254	400757	407506	1.27	257.1	C15 H15 N O3	CPD-19419
5,10-methylenetetrahydropteroate	131982	43415.7	115326	89129.5	65521	210656	233221	186416	177677	190238	1.47135e+06	1.12491e+06	1366872	1.28855e+06	1.27664e+06	672520	246252	309157	513389	735298	235082	17241.2	85296.5	147667	211823	3.08	327.113	C15 H15 N6 O3	CPD-9019
(indol-3-yl)acetyl-L-glutamine	16617.5	18674.7	23308.3	18515.4	25085.6	12212.2	1	26091.5	24418.3	19877.3	27963.5	21211.9	23257	11186.2	12632.4	19516.7	24544.4	25879.3	20271.1	24811.5	17926.8	19225.4	19840.8	26983.2	25016.6	11.1883	302.11	C15 H16 N3 O4	INDOLE-3-ACETYL-GLN
(L-cysteinylglycin-S-yl)(1H-indol-3-yl)acetonitrile	5.99491e+06	7.90106e+06	5358990	8514541	9569795	8.32378e+06	8484823	8516377	3.80282e+06	5740391	3.22945e+06	9595998	9499543	7.54798e+06	9509435	8761026	8581080	6.73323e+06	8530990	8758656	6.38789e+06	7910294	5.03217e+06	4595660	6.96607e+06	10.34	332.093	C15 H16 N4 O3 S	CPD-12635
hemigossypol	754832	512056	392118	511558	556874	679399	482326	428848	362955	363780	494171	399789	378730	495175	551815	485109	367344	409548	101103	349653	504913	392748	466066	194365	380649	10.588	260.1	C15 H16 O4	CPD-9525
2,4-diamino-6-methyl-5,3'-(2-trifluoromethylphenoxy)prop-1'-yloxypyrimidine	1	1	1	1	1	1.18091e+06	1.42323e+06	1516539	2.28102e+06	1.33941e+06	70510.3	1	18613.8	17520.3	39880.6	73249.6	34499.9	49220.9	39579.5	64867.9	32852.7	1	1	19690.7	1	7.18	342.125	C15 H17 F3 N4 O2	CPD0-1587
norbelladine	17653.6	36961.3	30577.4	30772.3	38969.5	26686.1	27052	35021.8	29942.6	32326.7	1	1	19635.4	1	1	11144	22488.6	21701.6	12224.4	1	31806.1	1	12615.1	38218.3	26741.9	1.25	259.126	C15 H17 N O3	CPD-19420
(indol-3-yl)acetyl-L-methionine	1	1	1	1	1	220470	196134	266354	179233	146043	1	1	1	1	1	38525	41476	35128.3	69265.7	97914.5	93418.1	126572	216160	199724	115354	8.81	305.1	C15 H17 N2 O3 S	CPD-11228
uniconazole-P	1	1	1	1	1	1	1	1	1	1	1	1	11570.3	1	1	1	11453.7	11489.3	1	10718.5	1	1	1	1	1	1.27	291.115	C15 H18 Cl N3 O	CPD-7770
cyclo-dopa 5-O-glucoside	1	12469.7	11106.5	11811.8	21453.9	1	1	1	1	1	1	25869.1	28727.5	11085.3	1	1	12822.1	1	1	1	1	1	1	1	1	1.275	356.1	C15 H18 N O9	CPD-8656
2,7-dihydroxycadalene	37333.5	37504.8	22556.8	29893.2	58611.7	1	1	1	1	1	1	1	19299.2	1	1	17220.9	1	1	29055.5	1	18395.2	18325	12967.3	27439.6	13192.8	1.98538	230.13	C15 H18 O2	CPD-9752
lacinilene C	419630	390279	369643	401351	410303	345533	338992	337173	334264	338452	399392	410308	439821	398736	452952	367912	375605	362152	363183	365091	370901	404183	379631	376663	378795	11.81	246.12	C15 H18 O3	CPD-9754
cinnamoyl-B-D-glucoside	8.315e+06	7163016	5.55571e+06	6260670	8489607	7.37562e+06	7.46959e+06	8516377	1	5252241	3.22945e+06	8531426	8389064	7.17857e+06	8.36847e+06	8761026	7.5434e+06	5942466	7547854	7721390	4070263	6246327	5.71697e+06	4595660	6548466	10.34	310.111	C15 H18 O7	TRANS-CINNAMOYL-BETA-D-GLUCOSE
DIMBOA-B-D-glucoside	100608	183655	97639.4	108132	29778	223484	142511	173703	176262	164934	24420.9	26810.5	31451.2	1	10578.8	57834.4	42747.5	44290.4	54635.6	1	31586.6	1	12502.6	22060.7	15854.1	5.17182	373.103	C15 H19 N O10	CPD-6562
4-O-methyl-DIBOA-glucoside	31159.3	18105.9	43204.7	40342.8	28127.5	66813.2	67517.1	69345.5	61786.1	61715.1	614313	150395	249329	234359	372654	91172.2	52116.4	77885.3	63843.4	125985	68644.8	39755.7	56430	13390.7	62911.2	3.3416	357.102	C15 H19 N O9	CPD-6627
S-adenosyl-4-methylsulfanyl-2-oxobutanoate	12917.9	19930.9	20186.7	21166.7	12672.8	11585.1	12122	12724.4	10388.8	12013	34532.5	32758.5	57630.8	42925.1	31903.4	24321.4	25164.4	21666.7	25688.4	21745.9	1	1	1	1	1	1.506	397.116	C15 H19 N5 O6 S	S-ADENOSYL-4-METHYLTHIO-2-OXOBUTANOATE
zealexin B1	75170.4	89522.1	74243.4	71634.6	67356.9	50485.4	46813.8	53831	48559.9	48266.1	61619.7	62633.4	67007.6	64464.7	62491.7	86713.5	84976.1	86412.3	92903.7	78552.3	56812.9	1	1	59517.9	58256.2	1.73	231.143	C15 H19 O2	CPD-13572
2-trans-abscisate	17625.8	10658.9	16636.3	11814.7	13254.7	17699	13705.1	19452.4	18015	12438.8	25618.5	28078.9	32174.4	25984.9	20026.9	26033.8	12029.1	26100.3	20738.4	18254.9	1	1	1	1	1	1.65	263.12	C15 H19 O4	CPD-7731
1-(5-phospho-B-D-ribosyl)-ATP	1	1	1	1	1	18023.5	1	1	1	1	1	19618.8	1	1	1	13483	1	1	1	1	10924.1	1	13006	13616.5	11121.4	17.75	713.974	C15 H20 N5 O20 P4	PHOSPHORIBOSYL-ATP
N<sup>6</sup>-(&Delta;2-isopentenyl)-adenosine 5'-monophosphate	1	1	1	1	1	32260.9	46294.8	42732	42143.4	44323.7	1	1	1	1	1	1	1	1	1	1	1	1	1	1	1	1.31	413.113	C15 H20 N5 O7 P	CPD-4205
(-)-curcuquinone	25089.1	11020.4	72922.1	38039.3	42058.3	42717.9	45066	45866.8	36694.5	49150.5	59527.9	11054.4	59956.8	17226.8	16157.8	41234.7	30989.3	39429.9	30902.3	30444	10747.2	24720.4	11120.3	11407.7	11415.7	1.01	232.144	C15 H20 O2	CPD-9877
heliespirone C	345108	380288	362406	398173	412829	588864	499026	471987	484187	490611	611293	479398	568458	512375	428480	547155	552860	617531	565829	576437	643140	286684	519136	584401	627936	1.33	264.131	C15 H20 O4	CPD-9885
zealexin A1	848659	988724	890299	914053	992094	1.07994e+06	1.01837e+06	1.11726e+06	1050209	865187	1.26467e+06	1.20081e+06	1501504	1.05225e+06	1.05522e+06	745131	764727	906378	708949	813505	717791	451910	691866	837545	790745	5.078	233.158	C15 H21 O2	CPD-13573
dihydroxyphaseic acid	484343	504358	2.38579e+06	489773	512835	2.40954e+06	2.5339e+06	2410843	2.28925e+06	2231726	564377	2.97223e+06	3.4566e+06	611373	587060	2439223	2.18088e+06	2.46916e+06	2.47865e+06	2.31734e+06	1.45308e+06	697078	1.04667e+06	1.29652e+06	1.37192e+06	1.9644	281.142	C15 H21 O5	CPD-7726
UDP-B-L-rhamnose	69673.4	1	82269.2	19214.6	18982.8	105581	50842.1	13046.4	1	49578.6	28114.8	81142.4	42287.7	22605.9	10741	67187.6	17891	17082	19125.4	25142.9	51465.1	14856.5	71242.2	46376.4	36111.6	18.6117	548.051	C15 H22 N2 O16 P2	UDP-L-RHAMNOSE
UDP-a-D-galactose	50785.6	1	49797	11632.5	17343.4	64380.6	27136.6	13711.9	1	51931.8	33259	71648.8	49322.8	25071.6	1	69222.4	1	17219	18036	17488.9	54203.9	12780	66934.4	53926.1	44881.1	18.5619	564.044	C15 H22 N2 O17 P2	CPD-14553
solavetivone	270744	260006	259321	264155	212385	365627	342493	1	1	308641	338712	1	1	298772	281115	259805	241857	266159	257931	245057	210202	120663	169804	193311	195794	1.33238	218.163	C15 H22 O	CPD-4721
(2S,5R)-2-(2-hydroxypropan-2-yl)-5,9-dimethyl-1-oxaspiro[5.5]undec-8-ene-7,10-dione	200227	200445	188987	184489	10544.3	76235.9	107812	100614	86918.7	112064	194734	196828	37405.8	205643	220805	25731.2	39960.1	32245.5	19464.9	23899.1	182011	186898	178075	17685.3	22683.4	7.608	266.153	C15 H22 O4	CPD-9884
artemisinin	3992759	4353991	3715718	3.96732e+06	5136393	4588466	4746425	4785256	4686392	5184838	6340827	4.16922e+06	4.25913e+06	4.7598e+06	4377335	4.08733e+06	5.85831e+06	4331474	4.75698e+06	6122550	6887692	2335934	2.27954e+06	4.65376e+06	6.20627e+06	1.322	282.142	C15 H22 O5	CPD-7561
cycloheximide	23575.5	13409.7	17890	16305.9	38266.4	11821.2	12225.6	11492.8	1	1	25802.7	27291.5	35860.8	24919.5	1	17747.3	29129.4	38623.5	18673.3	17783.3	24811.7	11668.3	29489	29711.9	31448.2	1.28	281.158	C15 H23 N O4	CPD-7099
feruloylagmatine	1	1	1	1	1	83378.3	56901.8	75962.4	63663.1	50917.3	1	1	1	1	1	1	1	1	1	1	1	1	1	1	1	3.69	307.183	C15 H23 N4 O3	CPD-12236
1-(p-butylphenyl)-2,2-dimethyl-4,6-diamino-1,2-dihydro-s-triazine	1	18147.6	1	1	11073.1	49196.8	42712	45029	38199.1	35540.8	24224.9	26202.9	35993.8	24264.2	32382.5	1	27663.3	38735.9	19653.6	1	1	1	1	1	1	4.94333	273.199	C15 H23 N5	CPD0-1590
sinefungin	103223	39315.8	1	7542.72	1	75589.8	40464.5	64805.2	65078.3	39991.8	1	48932.3	1	1	1	53269.9	31585.9	52212.8	69734.4	38738.8	61618.7	70404.6	50654	27508	24210.6	16.9821	382.193	C15 H24 N7 O5	SINEFUNGIN
3-deoxycapsidiol	104459	129400	96397.9	108637	94661.7	71678.7	39269.3	49424.2	57600.8	11239.9	37591.9	1	84353.5	23502.8	17750	108136	159685	174162	144327	88423.9	22686.5	23571.7	55245.6	58664.3	51040.4	7.10792	220.186	C15 H24 O	CPD-4663
heliespirone B	59352.5	60705.8	45487.4	56745.4	65696.8	65638.8	86597.7	170181	72019	69818.3	81702.4	40532.5	76895.4	24332.9	41914.9	97876.4	86198.6	63360.5	100026	55168.3	75030.7	17016.5	65005.4	80582.1	78493	1.538	268.173	C15 H24 O4	CPD-9883
17-oxosparteine	419455	541804	549563	545875	542312	525157	526455	533928	551337	489340	610889	556425	624222	584366	584480	513612	517604	629329	516126	546435	534272	520183	539425	605827	631280	10.312	249.199	C15 H25 N2 O	CPD-8919
13-hydroxylupanine	23575.5	13409.7	17890	16305.9	44249.6	11821.2	12225.6	11492.8	1	1	25802.7	27291.5	35860.8	24919.5	1	17747.3	29129.4	38623.5	18673.3	17783.3	24811.7	11668.3	29489	29711.9	31448.2	1.28	265.184	C15 H25 N2 O2	13-HYDROXYLUPININE
E-1-(glutathion-S-yl)-N-hydroxy-o-(methylsulfanyl)butan-1-imine	106115	94104.1	96660.9	50867.2	25337.5	40011.4	104475	22763.5	51210.6	46649.5	1	70912.8	28873.7	75134.9	59659.8	69715.3	128739	58982.9	1	35322.7	39476.9	50817.5	54092	64682.3	140331	7.76783	437.128	C15 H25 N4 O7 S2	CPD-12390
(2<i>E</i>,6<i>E</i>)-farnesyl phosphate	1	1	1	1	1	55876.2	33952.5	38333.2	59567.5	59935.5	1	1	1	1	1	1	45970	51714.5	30217.7	1	1	1	20204.7	26864	1	7.62	300.14	C15 H25 O4 P	CPD-12587
(-)-a-bisabolol	240902	261982	241752	246315	397566	163244	137516	41157.3	161885	192129	17451.2	36727.5	107712	72456.8	19303	27301.7	177397	67341.1	139142	87521.9	77813.5	75530.6	95474.1	34507.1	105525	3.872	222.194	C15 H26 O	CPD-10759
3-hydroxy-15-dihydrolubimin	32663.6	11149.1	17535.2	17459.9	24723	12947.8	13428.7	16706.2	17004.5	24891	45149.5	39822.2	47279.7	32641	31527.7	12353.9	31621.6	17948.3	16676.9	22926.6	27163.6	26499.2	11411	11604.1	10962.5	6.7688	254.183	C15 H26 O3	CPD-4746
7-(methylsulfinyl)heptyl-glucosinolate	12108.7	36004.8	35749.3	54852.9	67680.8	103970	155558	147632	194170	167063	130413	123773	133876	80096.9	77499.9	11346.1	101888	114852	107102	17253.7	125080	55247.6	89589	101953	120294	5.5652	478.073	C15 H28 N O10 S3	CPDQT-295
7-(methylsulfanyl)heptyl-desulfoglucosinolate	1	1	1	1	1	88076.2	99772.3	112358	102168	93109.2	65101.8	52963.8	63187.8	16682	35942.8	23834	20277	11710.8	11492.4	17261.5	1	1	1	1	1	2.994	383.141	C15 H29 N O6 S2	CPDQT-418
E-1-(L-cysteinylglycin-S-yl)-N-hydroxy-o-(methylsulfanyl)nonan-1-imine	1	17659.9	17725.1	17343.9	25975.8	17203.8	1	11641.9	10979.5	1	53527.4	12896.6	19381.4	26452.4	35734.4	1	1	1	1	1	1	1	1	1	1	4.57667	379.166	C15 H29 N3 O4 S2	CPD-12406
15-hydroxypentadecanoate	1	18147.6	1	1	11073.1	1	1	1	1	1	1	1	1	1	1	1	27663.3	38735.9	19653.6	1	1	1	1	1	1	7.63	257.219	C15 H29 O3	CPD-11594
2-pentadecanone	671662	552797	588366	587091	721097	606222	474861	522120	554315	431600	430008	577334	550988	421521	577705	406809	723805	860478	669056	359975	267200	260273	335038	248908	158987	15.398	226.23	C15 H30 O	CPD-7898
quercetin-3,3'-bissulfate	1	1	1	1	1	1	1	1	1	1	12796.5	10556.5	13145.2	1	1	1	1	1	1	1	1	1	1	1	1	1	458.941	C15 H7 O13 S2	QUERCETIN-33-BISSULFATE
coumestrol	22844.7	46006.2	48261.9	46401.4	25209	10535.9	17431.3	17304.5	96404.4	38736.4	61266.6	11199.6	22336.3	48185	56736.1	22063.6	46537.4	57671	18088.7	1	108467	10681.8	88134.9	108866	40980.3	7.42583	268.037	C15 H8 O5	CPD-11779
apigenin	11180.1	30275.7	16676.5	28316	24650.8	31952.9	31655.2	27115.2	31679.5	25848.8	20175.7	25212.4	25498.3	1	17915.6	1	23781.9	24548.6	28459	24676.3	1	1	1	1	1	6.55389	269.042	C15 H9 O5	CPD-431
2'-hydroxypseudobaptigenin	24512.5	24425.5	17640.2	23484.8	26021.1	10872.9	1	1	1	1	18575	18218.9	35436.5	10751.6	1	1	1	10241.8	1	1	1	1	1	1	1	5.31	298.045	C16 H10 O6	CPD-3629
acacetin	18022.4	60200.2	22581	50814	58675.1	38032.2	27488.2	28070.4	32880.5	44588.8	1	1	1	1	1	1	29332.1	22449.3	28451.6	1	24589.7	32232.1	11296.2	27268.6	17165.8	1.54833	283.056	C16 H11 O5	CPD-1095
8-anilinonaphthalenesulfonate	24512.5	24425.5	17640.2	23484.8	26021.1	10872.9	1	1	1	1	18575	18218.9	35436.5	10751.6	1	1	1	10241.8	1	1	1	1	1	1	1	5.31	298.045	C16 H12 N O3 S	CPD-13245
isoformononetin	29560.5	27326.8	27403.5	20418.3	1	231325	284452	267110	341737	315242	162479	148501	187406	173097	161639	281172	289063	250506	245522	265987	59718.9	94360.5	70465.2	88676.4	70231.7	1.37333	268.076	C16 H12 O4	CPD-3343
rhamnetin	1	11453.8	11476.8	11017.4	15962.4	1	1	1	1	1	1	1	1	1	1	1	10284.3	1	1	11438.9	19658.7	36575.4	26105.1	23784.7	22778.7	1.31636	316.059	C16 H12 O7	CPD-13511
7-O-methylmyricetin	22957.3	45292.3	56581.2	50779.5	45811.2	74257.2	61912	82376.6	56190.8	67866.9	15987.8	1	11522.5	28465.1	10622.7	1	1	1	10520.1	1	88627.8	70113	84749.4	76438.4	83067.5	2.5025	332.048	C16 H12 O8	CPD-14933
2'-O-methyllicodione	1	1	1	1	1	1	17940	18281.2	30813.6	16764.2	22335.5	22458.5	32371.6	17762.5	10786.9	30896	24807.4	29925.2	23054.8	31916.7	1	1	1	1	1	1.49	285.083	C16 H13 O5	CPD-4302
(-)-medicarpin	29521.7	32160.9	27540.7	29562.2	28424.8	42346.8	48848.7	46144.7	50484.6	50240.7	25217.7	25134.9	28152.4	23611	22511	19544.4	17662.7	24742.7	17379.7	22606.2	27414.1	17489.5	17490.8	25664.2	28046.3	1.23	270.091	C16 H14 O4	CPD-3402
(3R,4R)-7,2,4,2'-tetrahydroxy-4',5'-methylenedioxyisoflav-3-ene	10812.2	1	1	1	1	33385.2	34438.9	36770.2	30171.9	33951.6	29050.2	28940.8	29319.5	18917.6	19625.9	27361.8	26304.1	37127.5	34106.8	22650.3	1	1	1	1	1	7.02937	318.079	C16 H14 O7	CPD-20039
BPH-652	57638.9	18523.5	54346.7	33762.3	23702.2	69237.7	34035.9	27382.6	18774.2	46657.8	30586.4	96903.3	57274	35142.8	19943.2	67399.8	21094.4	26141.2	29481.1	26270.9	64221.5	34595.5	65979.7	75944.4	66560.4	18.182	499.914	C16 H16 K3 O7 P S	CPD-9926
5'-(p-nitrophenyl)thioadenosine	71681.4	46916.2	47470.3	40311.1	32695.6	1	1	1	1	1	26470.3	39026.3	28773.8	30475.3	30319.1	18643	18263.5	16383.5	23069.5	19902.3	32966	56022.7	44216.8	38453.2	34116.1	1.22	404.083	C16 H16 N6 O5 S	5-P-NITROPHENYLTHIOADENOSINE
menaquinone-1	51368.5	45031.2	1	1	1	1	1	1	1	1	1	1	1	1	1	1	1	1	1	1	1	1	1	1	1	4.12	240.111	C16 H16 O2	CPD0-1367
pterostilbene	1	1	16772	15731.1	1	56414	48405.8	64455.4	67302	60571.5	1	1	10869.6	16969.2	22180.1	10942.9	10845.1	1	1	1	1	1	1	1	1	9.53417	256.106	C16 H16 O3	CPD-6959
deoxyshikonin	1	59041	45362.9	61841.8	51088.3	118915	34051.6	1	83642.7	1	69241	34060.6	90213.6	1	31435.8	15316.2	33856.6	30133.1	98783.5	126152	121000	86614.9	72977	115621	1	7.762	272.096	C16 H16 O4	CPD-9321
(3R,4R)-7,2'-dihydroxy-4'-methoxyisoflavanol	1	46416.3	1	35232.8	47347.1	42849.5	32476.6	31872.4	33569.4	26883.9	41297.1	37466.9	61264.5	31680	31330.2	17602.6	29964.5	28363.2	30172.1	23194.5	20808.2	1	1	10695.2	16503.1	5.31857	288.09	C16 H16 O5	CPD-3441
11-hydroxyvittatine	18974.9	30646.9	30314.4	32449.8	26292.2	26316.2	36320.5	34398.8	38054.2	37912.6	56517.5	31162.6	52701.2	44075.4	34405	44553	46098.2	53134.2	42456.4	44852.5	54086.4	16975	39323.7	49280.6	46898.2	1.33	287.116	C16 H17 N O4	CPD-19447
trans-5-O-caffeoyl-D-quinate	96879.7	84758.2	120938	114602	94689.6	42455.2	58324.5	58208.3	61006.1	56732.8	215023	169534	183892	179032	196930	157584	142492	150785	150742	163955	144664	69014.3	104724	120296	136661	1.924	353.097	C16 H17 O9	CAFFEOYLQUINATE
N-B-D-glucosyl-(indol-3-yl)acetate	1	1	1	1	1	9856935	11100000	11100000	12400000	11700000	3.05676e+06	2.8965e+06	3.57097e+06	2.48435e+06	2565956	5.61125e+06	4.54479e+06	4598412	4974956	4.86107e+06	610011	271945	461818	761956	623829	4.65	336.102	C16 H18 N O7	CPD-9567
dioxindole-3-acetyl-3-O-beta-glucose	21864.1	22202.9	1	10792.3	33298	37204.2	21981.5	24327.9	16824.6	22614.7	11107.8	1	1	1	1	1	1	1	1	1	1	1	1	1	1	6.26	368.091	C16 H18 N O9	CPD-9642
methylene blue	1	1	1	1	1	139397	124195	182887	102301	68165.4	1	1	1	1	1	1	1	1	25531.4	41150.9	44726.8	47092.5	126964	128574	49887.5	8.81	284.121	C16 H18 N3 S	CPD0-1625
desoxyhemigossypol-6-methyl ether	42949.4	76674.2	1	38540.9	43490.2	1	1	1	1	1	1	1	1	1	1	1	1	1	1	1	1	1	1	1	1	1.27	258.12	C16 H18 O3	CPD-9528
hemigossypol-6-methyl ether	121451	124304	130731	128652	130272	151324	170351	149345	153428	139903	51640.8	55768.5	66295.9	41207.4	39466.4	30102.6	13351.2	22807.6	29133.5	24105.1	1	1	1	1	1	3.42	274.115	C16 H18 O4	CPD-9529
1-naphthol glucoside	1	1	1	1	1	22425.7	22356.5	34800.8	17065.7	1	1	1	1	1	1	1	1	1	1	1	1	1	19586.5	22629.1	1	8.81	306.103	C16 H18 O6	CPD-13686
4-methylumbelliferyl glucoside	1	1	1	1	1	55876.2	232941	38333.2	260333	249989	57396.9	49636.6	65925.1	43756.7	40007.1	107501	45970	51714.5	30217.7	93248.5	1	1	20204.7	26864	1	5.87706	338.107	C16 H18 O8	CPD-11641
scopolin	18971.1	16746.6	23094.1	20256.8	13583.3	1	1	1	1	1	42601.7	34890.1	38052.9	36861.1	43514.6	30542.2	28540.3	31103.3	25206.2	34015	33516.2	1	22668.4	23230.6	25762.3	1.24263	354.098	C16 H18 O9	SCOPOLIN
4'-O-methylnorbelladine	54566.7	71035.7	136559	117809	101172	5767.07	129775	21973.6	78455.5	95126.2	161321	138963	211303	11004.6	117957	104973	65093.5	54666.5	60372.8	89869.3	240235	46241.9	103288	149708	234580	3.654	273.139	C16 H19 N O3	CPD-19421
6-O-(indol-3-ylacetyl)-B-D-glucose	1	1	1	1	1	1.17698e+06	1.35541e+06	1.32624e+06	1.47192e+06	1.39675e+06	1	1	1	1	1	1	1	1	1	1	1	1	1	1	1	4.66	337.106	C16 H19 N O7	INDOLE-3-ACETYL-BETA-6-D-GLUCOSE
glucobrassicin	22747.2	29789.4	22420.2	24469.6	33387	74114.7	50331.1	51650.6	53777.3	58136.1	56830.2	61842.4	60435.1	32636.4	34203.2	39557.9	39442.3	49241.6	47924.4	48135.2	54507.1	10747.2	41179.6	48794.2	51167.7	5.918	447.053	C16 H19 N2 O9 S2	CPD-1863
ampicillin	1	1	1	1	1	122617	93534.8	100905	95726.8	82566.7	1	1	1	1	1	1	1	1	1	1	1	1	1	1	1	5.94	349.099	C16 H19 N3 O4 S	CPD-9195
7,2'-dihydroxy-4'-methoxy-isoflavanol carbocation intermediate 2	1	1	1	1	1	1	1	1	1	1	1	1	11570.3	1	1	1	11453.7	11489.3	1	10718.5	1	1	1	1	1	1.27	291.115	C16 H19 O5	CPD-4283
2,4-diamino-6-ethyl-5,3'-(2-trifluoromethyl-4-sulphonamidophenoxy)prop-1'-yloxypyrimidine	18304.9	1	1	1	12326.3	11000	17727.5	21551.5	1	1	37148	30383.1	39786.2	20798.4	24622.1	1	1	11780.4	1	1	1	1	1	1	1	5.49364	435.112	C16 H20 F3 N5 O4 S	CPD0-1594
4-coumaroylhexanoylmethane	71326.9	57874.7	66888.8	58491	72665.3	58151.4	52676.5	48820.3	94548.9	53542.9	66540.9	82968.1	70259	71250	74481.8	59299.3	48660.7	58817.3	57458.3	56214	56924.6	54439.5	67736.4	64948.3	55005.3	9.44	260.144	C16 H20 O3	CPD-13647
coniferaldehyde glucoside	39947.1	46102	52275.2	45148.4	45300.1	1	11647.9	15587.5	23228.8	16760.9	41840.7	43179.8	49683.1	47734.4	44784.9	52119.1	48331.9	51322.1	46868.9	54821.5	46439.6	34295.4	46636.8	52181.3	55269.4	3.24083	340.115	C16 H20 O8	CPD-81
1-O-feruloyl-B-D-glucose	1	12469.7	11106.5	11811.8	21453.9	1	1	1	1	1	119231	80275.6	103743	110049	111965	69928.9	1	1	17027	74556.3	30104.6	1	1	1	30772.6	3.85857	356.106	C16 H20 O9	CPD-15281
HMDBOA-glucoside	1	1	1	1	1	256812	174310	22089.7	24316.7	24171.1	1.29151e+06	229806	328103	419663	965489	164152	10413.8	12870.3	20803.9	330322	188327	1	108389	68964.8	1	6.08	387.112	C16 H21 N O10	CPD-6561
p-nitrophenyl-B-D-xylobioside	1	1	1	1	1	1	1	1	1	1	178305	89081.5	99155.8	1	1	16121.6	24731.1	34185.2	21909.6	17573.5	1	1	1	1	1	3.97	403.107	C16 H21 N O11	CPD-13214
maritinamine	1	1	1	1	1	1	1	1	1	1	1	1	12354.9	1	1	1	21480.7	29823	11245.5	1	1	1	1	1	1	1.28	275.156	C16 H21 N O3	CPD-19424
3,3-dimethyl-2-oxobutyric acid 5-(6-aminopurin-9-yl)-3,4-dihydroxytetrahydrofuran-2-ylmethyl ester	1	17659.9	17725.1	17343.9	25975.8	103247	76940.6	101285	83209.4	70120.1	1	1	11201.4	1	1	23077.5	17188.1	19698.7	21076.3	21927.2	1	1	1	1	1	6.10933	379.146	C16 H21 N5 O6	CPD0-1141
geranylhydroquinone	1	1	1	1	1	116971	101839	148086	85235.7	62852.9	1	1	1	1	1	1	1	1	25531.4	41150.9	44726.8	47092.5	107377	105945	49887.5	8.81	246.165	C16 H22 O2	CPD-9319
3''-hydroxy-geranylhydroquinone	59122.8	61230.2	58007.5	53104.4	56088.4	44116.5	45516.6	44535.8	45567.7	45741.2	59406.5	58414.2	57946.5	59081.6	58956.4	52133.8	51229.3	51592.9	45183	48566.9	59991.5	41223.1	48876.3	45365.9	50930.3	0.968	262.163	C16 H22 O3	CPD-9320
coniferin	245624	1	605106	1	247488	1.18091e+06	1.42323e+06	1516539	2.28102e+06	1.33941e+06	70510.3	1	18613.8	17520.3	39880.6	73249.6	34499.9	49220.9	39579.5	64867.9	32852.7	1	28112.7	19690.7	1	8.7	342.125	C16 H22 O8	CPD-1777
cis-zeatin-9-N-glucoside	1	1	1	1	1	32691.3	13273.5	28906.2	26532.9	18429.7	1	1	1	1	1	1	1	1	1	1	1	1	1	1	1	1.73	381.162	C16 H23 N5 O6	CPD-4619
7-deoxyloganate	399650	314364	443316	376089	260558	152116	190798	164449	163946	154881	478592	508433	502954	575909	593286	587992	428019	456818	500736	511605	313636	311044	287486	320205	335386	1.288	359.139	C16 H23 O9	CPD-9981
dTDP-a-D-glucose	168732	45166.2	171474	54333.4	57853.3	221422	106954	49328.6	44591.1	101634	60678.5	161489	98056.3	63915.4	41435.8	146652	55116.2	47409.9	54169.3	62395.5	118817	58728.9	146486	113326	91412.6	18.562	562.058	C16 H24 N2 O16 P2	DTDP-D-GLUCOSE
1-(3,4-dihydroxyphenyl)-5-hydroxy-3-decanone	182183	182601	1	170204	172578	150123	149359	155965	164015	159011	169793	182442	186950	178927	191473	152681	165531	163186	174612	1	179071	175829	171091	173811	164394	16.55	280.162	C16 H24 O4	CPD-13495
dihydroconiferyl alcohol glucoside	1	29719.7	1	18071.5	20927.1	11589.1	21216.1	13224.7	13432.6	12438.3	1	1	21223.3	1	1	18985.8	19001.5	20689.5	15937.8	19224.3	1	35816	1	1	1	3.04	344.141	C16 H24 O8	CPD-82
dihydrozeatin-7-N-glucose	1	1	1	1	1	82509.5	107667	125361	182687	115640	1	1	1	1	1	1	1	1	1	1	1	1	1	1	1	2.87	383.178	C16 H25 N5 O6	CPD-4615
(3E,7E)-4,8,12-trimethyltrideca-1,3,7,11-tetraene	26174.6	20057.7	27751.4	28378.8	36102.3	27969.2	18134.9	19312.2	26954.7	10461.1	10547.2	27401	27641.2	16625.2	21171.7	1	33665.4	46523.8	29467.6	1	1	1	1	1	1	15.39	218.203	C16 H26	CPD-8846
methyl (<i>2E,6E</i>)-farnesoate	16703.1	11806.7	11164.5	17066.1	1	17119.1	16660.2	10587	10813.3	1	16804.9	11859.7	17496.8	17617.5	17114.1	10899	10472.2	10688.1	1	1	17356.3	16954.3	18186.1	10981.1	16563.4	16.99	250.193	C16 H26 O2	CPD-12586
juvenile hormone III	11415.8	17137.6	10593.5	15579.3	16752.4	1	1	1	1	1	1	1	1	1	1	1	1	1	1	1	1	1	1	1	1	13.78	266.185	C16 H26 O3	CPD-8838
E-1-(glutathion-S-yl)-N-hydroxy-o-(methylsulfanyl)pentan-1-imine	148069	142930	143744	147369	166011	149832	171447	155132	144538	140067	437052	421368	464657	339711	353373	228277	210920	235107	225740	228187	100283	44651	64470.6	81803.3	85770.4	7.208	451.13	C16 H27 N4 O7 S2	CPD-12393
geranyl B-D-glucopyranoside	273466	246356	208051	5.11733e+06	270146	1	1	409885	356227	3385973	3.78517e+06	10734	224313	3.47291e+06	4854353	202415	6.08674e+06	255408	221613	2.84719e+06	2.09441e+06	2011423	2.6193e+06	2.0319e+06	1.19856e+06	15.8157	316.198	C16 H28 O6	CPD-18262
palmitoleate	50433.5	33450.7	35135.5	41174	54932.9	56302.7	37148.9	45809.5	48717.8	31251.8	20210.6	32344.7	32147.3	18879.1	30785.5	28680.4	58801.9	62512.2	62222.3	26567.4	12845.8	1	19657.5	16033.3	1	14.6578	253.212	C16 H29 O2	CPD-9245
8-(methylsulfinyl)octyl-glucosinolate	21714.6	13431.1	15311.1	12537.8	19711	1	1	1	1	1	1	17592.6	1	1	11683.3	1	1	1	1	1	1	19761	19565.7	12528.9	1	1.29	492.098	C16 H30 N O10 S3	CPDQT-299
8-(methylsulfanyl)octyl-glucosinolate	27612	13431.1	27508.8	23737.9	25218.7	1	1	1	17343	1	12171.7	12721.9	12542.3	1	11806.7	1	1	1	1	1	17293.9	1	24608.5	17701.2	1	3.27769	476.122	C16 H30 N O9 S3	CPDQT-300
8-(methylsulfanyl)octyl-desulfoglucosinolate	18304.9	1	1	1	12326.3	11000	17727.5	21551.5	500049	471438	37148	30383.1	39786.2	20798.4	24622.1	210282	170454	11780.4	206354	191791	48532.3	24328.9	35814	25654.9	51658.3	3.63182	397.155	C16 H31 N O6 S2	CPDQT-419
palmitate	635927	438289	472534	458696	612515	497795	377934	421820	444604	349380	365531	452932	446957	341875	403481	327080	616520	752339	551509	306802	218178	207135	275582	192929	122804	15.4	255.228	C16 H31 O2	PALMITATE
16-hydroxypalmitate	1	1	1	1	1	20947.3	12019.5	17070.1	19297.6	1	1	1	1	1	11972.2	1	25474.3	23469.9	19493.3	1	1	1	1	1	1	14.67	271.222	C16 H31 O3	16-HYDROXYPALMITATE
10,16-dihydroxypalmitate	132672	132226	124025	134194	142359	98130.7	108119	116330	108769	112366	148582	136470	142515	140104	154272	114105	114702	125275	124669	124932	132465	130393	129526	120252	124571	17.87	287.214	C16 H31 O4	9--OR-1016-DIHYDROXYPALMITATE
palmitaldehyde	1	12354.7	11233.3	18850.5	17508.5	11135.5	10709.3	10911.6	12724	16898	19599.9	20972.5	23406.4	16283.1	19335.7	26948.3	20442.9	26426.6	26876.9	17763.3	31423.8	20740.5	30508.7	18965.9	27977.8	20.445	240.245	C16 H32 O	PALMITALDEHYDE
3',4'-dimethylmyricetin	1	1	1	1	1	1	1	1	1	1	120969	58472.2	67157.6	75963.3	94382.3	1	1	1	1	1	1	1	1	1	1	3.07	345.062	C17 H13 O8	CPD-14935
ellipticine	799123	887318	1	881311	1	662708	645268	633461	672222	637464	721518	713046	808186	756485	703007	1.08672e+06	1.15497e+06	1.18148e+06	1.1822e+06	1.06752e+06	990917	847191	1.00628e+06	941965	956138	1.31	246.115	C17 H14 N2	CPD-17667
apigenin-7,4'-dimethyl ether	59050.8	1	26070.6	1	25447.4	1	1	1	1	41584.8	15697.9	1	14934.5	32325.9	1	1	1	38341.7	1	34245.7	1	1	1	1	1	7.77667	298.094	C17 H14 O5	CPD-15631
ladanein	78729.9	89137.3	70663	85219.3	101724	80873	83900.4	85801.3	84155	41510.1	91211.9	28471.9	27814	16891.1	82571.6	22852.1	35271.4	23038.4	21676.1	28292.8	56704.5	76065.3	70268.3	57556.8	53462.4	3.1008	314.071	C17 H14 O6	CPD-15632
2-descarboxy-betanidin	131982	43415.7	115326	89129.5	65521	210656	233221	186416	177677	190238	1.64449e+06	1237192	1.50706e+06	1.40624e+06	1.4162e+06	678434	246252	309157	513389	752665	235082	17241.2	85296.5	147667	211823	3.08	343.087	C17 H15 N2 O6	CPD-8854
miraxanthin V	245093	48303.6	94600.3	47860.5	42781.5	42848.5	26480.7	38781.4	42677.8	34975.2	1	1	1	1	1	1	1	1	1	1	1	1	1	1	1	4.99	344.104	C17 H16 N2 O6	CPD-8659
(7S)-cis-hinokiresinol	37054.9	52556.5	46389	41620	41246.1	171783	145595	139464	215718	11545.9	1	12489.4	19299.2	12688.4	1	33425.6	38726.4	40869.6	48905	40495.3	23607.6	30381	120150	96630.9	24741.8	1.61913	252.11	C17 H16 O2	CPD-17604
cinnamoyltyramine	1	1	1	1	1	2.54422e+06	2416813	2.40115e+06	3.44431e+06	2247732	79784.1	69130.1	91413.3	96992.4	97926.8	257551	133851	221335	245094	221070	251518	63413.1	163597	126008	129617	2.56	267.129	C17 H17 N O2	CPD-8941
p-coumaroyltyramine	1	1	1	1	1	898015	797889	1.1299e+06	715531	561894	1	1	1	1	1	156658	166966	150609	260787	374476	359617	421203	854981	796841	427691	8.81	283.118	C17 H17 N O3	CPD-8943
p-(bromoacetamido)phenyl uridyl pyrophosphate	2.47157e+06	916363	2769772	1.20284e+06	1.05091e+06	3449117	1.81267e+06	1051882	974363	1722450	1.3364e+06	2.7579e+06	1786055	1360820	888725	2512691	1.10467e+06	1.06767e+06	1.21946e+06	1.21124e+06	2071140	1.23343e+06	2.39171e+06	2.0879e+06	1.84627e+06	19.11	612.947	C17 H18 Br N3 O13 P2	CPD0-1326
<i>(S)</i>-tetrahydroprotoberberine	1	1	1	1	1	10680.2	1	16552.5	1	1	1	1	1	1	1	1	1	1	1	1	1	12056	1	10929	11549	1.76	236.144	C17 H18 N	S-781314-TETRAHYDROPROTOBERBERINE
morphinone	1	1	1	1	1	139397	124195	182887	102301	68165.4	1	1	1	1	1	1	1	1	25531.4	41150.9	44726.8	47092.5	126964	128574	49887.5	8.81	284.121	C17 H18 N O3	MORPHINONE
FMN	1	1	1	1	1	12801.6	11406.2	17435.7	1	1	17644.9	10647.1	12102.8	1	10499.2	11206.7	1	13243.3	10668.1	1	1	1	1	1	1	7.76	453.09	C17 H18 N4 O9 P	FMN
(-)-sativan	345108	380288	362406	398173	111238	410106	499026	471987	484187	490611	611293	479398	568458	512375	428480	553239	558330	617531	565829	587636	643140	286684	519136	584401	627936	1.33	286.113	C17 H18 O4	CPD-9367
hemanthamine	1.95569e+06	2003599	1884634	1.87956e+06	1974988	1694990	1.71973e+06	1.73286e+06	1.70831e+06	1.77116e+06	1.92864e+06	1.96353e+06	1.9931e+06	1.91136e+06	1.99939e+06	1.84129e+06	1.81866e+06	1.76097e+06	1.77552e+06	1.67622e+06	1.87495e+06	1893066	1.87938e+06	1.76967e+06	1.79578e+06	17.232	301.134	C17 H19 N O4	CPD-19429
(R)-coclaurine	112539	100497	138335	123023	110707	56285.3	72149	62852.8	1	69833.1	176520	177366	172945	193691	198518	217037	187030	202277	209172	217600	133387	120984	121379	127025	135399	1.27792	286.146	C17 H20 N O3	R-COCLAURINE
(S)-6-O-methylnorlaudanosoline	152714	170915	157539	170712	157913	135289	147452	139902	155377	144399	163004	165014	163848	154565	182752	151681	154205	153016	159562	146998	159972	159077	159180	153831	159232	17.24	302.137	C17 H20 N O4	6-O-METHYLNORLAUDANOSOLINE
8',10-diapocarotene-8',10-dial	1	17061.6	1	10644.1	11388.1	1	1	1	1	1	1	1	1	1	1	1	1	1	1	1	1	1	1	1	1	1.3	256.144	C17 H20 O2	CPD-7207
scopolamine	23575.5	13409.7	17890	16305.9	38266.4	11821.2	12225.6	11492.8	1	1	25802.7	27291.5	35860.8	24919.5	1	17747.3	29129.4	38623.5	18673.3	17783.3	24811.7	11668.3	29489	29711.9	31448.2	1.28	303.14	C17 H21 N O4	SCOPOLAMINE
FMNH2	1	1	1	1	1	103970	136852	129653	162010	142178	1	1	1	1	1	11346.1	1	1	1	17253.7	1	1	1	1	1	4.66	456.11	C17 H21 N4 O9 P	FMNH2
glucomalcommin	74669.1	1	78101.7	26366.6	18399.8	40091.5	42104.2	44664.1	57970.8	46504.9	27423.9	78079.6	42947.7	22688.4	1	61225.7	18499.1	18598.3	18976.2	21411.3	50894.6	25371.4	66095.6	46647.8	39721	15.6474	480.076	C17 H22 N O11 S2	3-BENZOYLOXYPROPYL-GLUCOSINOLATE
cocaine	344293	413203	433931	428918	460619	393531	402876	423416	402906	405957	484857	469706	475150	471912	510107	438241	407790	443455	441849	425833	401659	403338	467610	440934	447051	12.998	304.162	C17 H22 N O4	CPD-9776
1-O-sinapoyl-B-D-glucose	1	1	1	1	1	37458.5	44096.8	33552	30355.5	30134	18074.8	11382.8	17138.8	24758.9	34571.2	19428.4	1	1	21899	28220.9	24438.5	1	1	12162.6	13224.1	6.27313	386.116	C17 H22 O10	1-O-SINAPOYL-BETA-D-GLUCOSE
sinapaldehyde glucoside	1	1	1	1	1	1	1	1	1	1	77896.7	47683.8	60330.8	59839.5	75039.3	1	1	1	1	1	1	1	1	1	1	5.88	370.134	C17 H22 O9	CPD-79
(S)-atropine	1	1	1	1	1	24721.2	10902.9	13564.2	17063.7	11070.8	1	1	1	1	1	33984.5	26770.4	34488.7	39340.6	34144.6	1	1	1	1	1	4.7	290.169	C17 H24 N O3	L-HYOSCYAMINE
(6S)-hydroxyhyoscyamine	1	1	1	1	1	1	11653.5	12210.4	27044.1	11830.1	1	1	1	1	1	1	1	1	1	1	1	1	1	1	1	8.01	306.175	C17 H24 N O4	CPD-2202
syringin	1	11704.1	15494.5	13536.4	11916.2	18800.1	10702.4	17704.6	19435.9	18420	1	20538.9	38594	50009.4	112664	13729.1	12393.6	12117.5	1	35728.5	17505.7	1	1	14271.2	15696	3.969	372.142	C17 H24 O9	CPD-63
(-)-jasmonoyl-L-valine	985672	982277	941173	1.01323e+06	1.0471e+06	814180	784853	881050	854613	841345	1.13961e+06	1.04551e+06	1.04505e+06	1.07395e+06	1.14429e+06	923221	910387	914466	959280	938907	1.04076e+06	994341	983750	923231	955246	17.878	308.193	C17 H26 N O4	CPD-11233
6-gingerol	19052.6	24578	23082.7	19652.4	36779.9	1	1	1	1	1	1	1	1	1	1	1	1	1	1	1	1	1	1	1	1	1.28	294.19	C17 H26 O4	CPD-13494
7-deoxyloganin	1	1	1	1	1	12054.9	12178.5	14074.7	22117.2	1	1	1	1	1	1	1	1	1	1	1	1	1	1	1	1	7.71	374.153	C17 H26 O9	7-DEOXYLOGANIN
sterone-ring	2.46216e+06	2.68064e+06	3.53056e+06	2855886	3.1544e+06	2997097	2.92602e+06	3.28256e+06	1	3.05503e+06	3.69898e+06	3424717	3.57531e+06	3.56094e+06	3457840	3.27521e+06	3059073	3723277	3.2309e+06	2.97571e+06	3.55267e+06	3.28968e+06	3731502	3.60736e+06	3.83525e+06	10.3121	232.222	C17 H28	STERONE-RING
neolinustatin	1	1	1	1	1	17172.3	27914.4	20805.6	37979.2	22290.7	1	1	1	1	1	1	1	1	1	1	1	1	1	1	1	9.52	423.17	C17 H29 N O11	CPD-14596
betanidin quinone	21864.1	22202.9	1	10792.3	33298	37204.2	21981.5	24327.9	16824.6	22614.7	22447	1	1	1	1	23163.9	16467.9	23530.5	1	10780.1	46669	53459.2	45637.7	46953.9	49664.3	4.19	384.049	C18 H12 N2 O8	CPD-8890
betanidin	1	1	1	1	1	11496.2	12114.6	1	1	1	30295.7	16413.3	21287.8	1	15680.3	1	1	18556	1	16561.3	11248.2	1	1	1	1	7.76	386.069	C18 H14 N2 O8	CPD-8653
robustaquinone G	32813.5	28406.3	29855.5	29551.7	31724.3	47588.1	42938.5	43275.5	32905.8	39539	60475.8	48406.3	54868.4	38957.2	47453.2	46677.5	31616	44154.1	46767.7	40403.1	38328.8	1	41418.1	20093	29553.5	7.76792	358.071	C18 H14 O8	CPD-9621
portulacaxanthin II	1	1	1	1	1	47269.8	42587	40098	33954.8	25797.4	1	1	1	1	1	1	1	1	1	1	1	1	1	1	1	5.94	371.081	C18 H15 N2 O7	CPD-8670
dopaxanthin	1	1	1	1	1	1	1	1	1	1	34623.8	17103.4	32428.6	1	16151.7	1	1	1	1	1	1	1	1	1	1	7.74	387.077	C18 H15 N2 O8	CPD-8671
3',4',5'-O-trimethyltricetin	17567	18963	18900.1	12512.5	11870.3	19499.7	17236.1	1	177677	11665.4	1.64449e+06	1237192	1.50706e+06	1.40624e+06	1.4162e+06	19985.3	1	21288	26525.9	752665	18484.4	17241.2	85296.5	147667	11567.9	2.11957	343.08	C18 H15 O7	CPD-12573
rosmarinate	1	1	1	1	1	1.13453e+06	1.29709e+06	1.26803e+06	1.41092e+06	1.34002e+06	413217	325371	405049	279876	313005	635010	501822	511053	559115	541357	62613	11421.6	44653.3	77664.4	67294.4	4.65	359.087	C18 H15 O8	CPD-6981
4-coumaryl-4-coumarate	1	1	1	1	1	97866.5	1	104161	318527	111801	80130.7	62385.3	94838.4	60185.2	59223.4	193400	60731.7	66272.4	66955.8	76440.5	1	1	1	1	1	3.63	296.11	C18 H16 O4	CPD-17610
salvigenin	1	1	1	18314.7	11454	48614.8	50574.2	54349.8	52347	50229.8	41971.2	45722.7	53307	43145.2	37856.1	42892.7	49173.6	58043.2	53106.6	58227.9	20120.8	1	18774.2	20093.4	24706.8	7.03	328.105	C18 H16 O6	CPD-15477
robustaquinone H	1	1	1	1	1	48614.8	50574.2	54349.8	52347	50229.8	194497	149049	175704	158936	162836	78086.9	49173.6	23444	50867.9	88627.1	11700.2	18197.6	24621.9	11503	24706.8	4.092	344.09	C18 H16 O7	CPD-9622
3,3',5'-trimethylmyricetin	191715	164980	205439	191701	171468	149677	173883	163383	145772	147322	264614	236039	245482	237985	228754	318128	260943	299768	302285	321629	259487	140069	197022	214895	243443	1.23	360.087	C18 H16 O8	CPD-14938
N-feruloyltyramine	1	1	1	1	1	87506.3	44237.2	65502.8	47614.8	43966.9	1	1	1	1	1	46318.7	39949.2	42508	46528.7	54512.4	27054.8	11570.1	18833.2	26696.4	19194.7	9.06	313.128	C18 H19 N O4	CPD-440
neopinone	28289.6	20802.5	28626.8	32937.8	26763	63393	65872	62782.9	60934.5	53331.7	46292	43868.4	42563.7	34409	34082.8	56144	55097	53145.2	57552.3	54022.5	58161.6	43678.3	51386.2	51829.5	55441.2	15.258	298.138	C18 H20 N O3	CPD-7712
estrone	12761.1	11149.1	17535.2	17459.9	24723	1	17200.3	16706.2	17004.5	1	45149.5	39822.2	47279.7	32641	31527.7	12353.9	1	17948.3	16676.9	22926.6	1	1	1	1	1	2.00706	270.157	C18 H22 O2	ESTRONE
nordihydroguaiaretate	1	1	1	1	1	30866	39770.4	48810.5	63815.6	31943.1	1	1	1	1	1	1	1	1	1	1	1	1	1	1	1	7.51	302.154	C18 H22 O4	CPD-7661
17B-estradiol	1062817	1.05844e+06	1.0689e+06	1.0866e+06	1.19299e+06	23155.4	673030	817199	1	750658	1.43505e+06	1.0412e+06	1.5784e+06	1.17503e+06	1.00848e+06	29059.8	22804.8	867262	31879.2	771726	17356.3	1	18186.1	10981.1	16563.4	5.59957	272.173	C18 H24 O2	CPD-352
p-nitrophenyl-B-D-cellobioside	1	1	1	1	1	26772	12083.6	1	1	14708.8	1	17995.8	17945.2	1	10832.4	31258.5	1	1	1	1	27587.7	1	27663.4	13272.9	11318.5	18.62	463.119	C18 H25 N O13	CPD-13199
dicranin	1	18147.6	1	1	11073.1	1	1	1	1	1	1	1	1	1	1	1	27663.3	38735.9	19653.6	1	1	1	1	1	1	7.63	273.193	C18 H25 O2	CPD-12654
13-apo-B-carotenone	130509	101833	111018	108850	136304	40421.9	31229.9	31410.7	29822.8	28182.8	20313.4	21047.5	27758.6	1	1	10761	1	1	166233	137255	72707.1	18982.7	36644.1	51361.7	66971	8.16714	258.201	C18 H26 O	CPD-13369
benzyl 6-O-B-D-apiofuranosyl-B-D-glucopyranoside	1	1	1	1	1	20199.9	14974.8	34954.8	10813.5	37460.8	276478	172749	180588	197197	209057	30752.8	1	1	1	68623.4	1	1	1	1	1	5.88	402.152	C18 H26 O10	CPD-14739
(9Z,12Z)-octadecadien-6-ynoate	50433.5	33450.7	35135.5	41174	54932.9	56302.7	37148.9	45809.5	48717.8	31251.8	20210.6	32344.7	32147.3	18879.1	30785.5	28680.4	58801.9	62512.2	62222.3	26567.4	12845.8	1	19657.5	16033.3	1	14.6578	275.194	C18 H27 O2	CPD-12652
9,10-epoxy-10,12Z,15Z-octadecatrienoate	76216.9	1	67431.2	80196.2	1	1	37529.6	46887.4	43796.2	27519.8	33341.7	53055.3	68540.1	32181.1	1	1	102301	95157.9	1	68521	1	1	10266.1	43951.4	27348.3	5.93824	291.204	C18 H27 O3	CPD-8682
2-(8-hydroxy-2-oxotridecyl)-6-oxopyran-4-olate	1	1	11240.5	10914.5	11216.5	1	1	1	1	1	1	1	10978.9	10241.7	1	10808.2	12307.3	12449.5	11345.4	1	1	1	1	1	1	1.29	323.187	C18 H27 O5	CPD-17645
(+)-7-epi-12-hydroxyjasmonoyl-L-isoleucine	65209	1	60503.9	1	1	54021.5	14218.3	1	1	1	1	73555.6	40969.3	11496.2	1	58756.2	1	1	1	1	58843.2	1	30799.2	60308.8	47762.7	16.87	338.197	C18 H28 N O5	CPD-13420
punicate	635927	438289	472534	458696	612515	497795	377934	421820	444604	349380	365531	452932	446957	341875	403481	327080	616520	752339	551509	306802	218178	207135	275582	192929	122804	15.4	277.21	C18 H29 O2	CPD-8229
(12Z,15Z)-9,10-epoxyoctadeca-12,15-dienoate	102940	83644.3	1	93697.3	1	1	87729.9	106729	108974	65880.2	45882.8	1	69139.9	37362.6	75111.1	1	156886	177916	139864	52614.8	1	31297.5	51136.4	37012.8	12524.5	14.6668	293.204	C18 H29 O3	CPD-13089
(<i>E,E</i>)-farnesylacetone	1	12354.7	11233.3	18850.5	17508.5	11135.5	10709.3	10911.6	12724	10608.1	19599.9	20972.5	23406.4	16283.1	19335.7	26948.3	20442.9	26426.6	26876.9	17763.3	10980.8	20740.5	30508.7	18965.9	19346	20.14	262.227	C18 H30 O	CPD-12898
2-R-hydroperoxy-linolenate	421845	444800	382927	460249	573904	577877	479152	506352	560630	436441	275970	335122	342402	256370	309603	382859	566949	685498	1	341597	424042	273004	472198	407620	275861	11.67	310.211	C18 H30 O4	CPDQT-458
(9Z,12E)-octadecadienoate	68879.2	76599.8	58804.2	76030.4	1	48668.9	54082.7	64351.7	54254.9	46372.5	48588.8	52267.5	69832.8	33716.6	31814.5	80999.7	103321	98646.3	78817.8	87983.3	48889.8	41273	37054.2	71757.6	58042.6	15.5283	279.225	C18 H31 O2	CPD-8203
9,10-epoxy-12-cis-octadecenoate	1.25546e+06	1.11863e+06	1.18924e+06	1.21806e+06	1456899	1.09931e+06	871437	990068	1.07594e+06	767199	865460	1.14978e+06	1.118e+06	802723	1.19008e+06	708548	1.39188e+06	1.77e+06	1.31411e+06	640927	465079	434886	571107	452866	252703	15.398	295.22	C18 H31 O3	CPD-13636
(9Z,12Z)-15,16-dihydroxyoctadeca-9,12-dienoate	56668.3	62815	47073.1	71434.6	85187.1	92730.3	67053.8	74568.9	85691	60520.7	30646.8	47559.4	42763.9	28267	44791.3	52378.4	83695.3	104025	72336.6	42055.7	65899.1	31559	73118.6	56489.3	31238	11.67	311.215	C18 H31 O4	CPD-13093
fagopyritol A2	15016.6	20165.8	13821.7	19470.8	19002	39810.2	42172.2	41434.6	40778.5	40254.1	17723.1	19254.2	29855.6	19072.7	23473.7	22487.5	21574.1	22295.4	15806	22248	26988.7	1	13574.9	21821.6	24151.7	1.23	504.164	C18 H32 O16	CPD-8256
vernoleate	239607	270039	205897	268409	289246	166465	182511	201472	615213	240441	513768	178400	241748	535422	563635	245208	327706	303662	236038	254133	238587	307087	574982	223009	173228	15.9404	296.232	C18 H32 O3	CPDQT-98
oleate	18076.1	39665.5	48907.7	41213.4	38409.1	28499.2	38595.4	36866.1	34935.3	26291.1	25263.1	20811.2	25281.7	30562.7	45157.7	22845.2	28100.5	17879.5	26908.8	29458.9	29180	25652.6	28924.2	19097.8	21434.4	17.87	281.256	C18 H33 O2	OLEATE-CPD
18-hydroxyoleate	30909.6	38586.4	27026.1	39518.9	42298.8	17531	17889.8	25219.4	12091.7	1	1	17278.3	29853.5	1	1	33115.3	46583.3	42626.9	29721.4	36170.6	1	1	1	27243.1	10963.1	15.5044	297.235	C18 H33 O3	18-HYDROXYOLEATE
9,10-epoxy-18-hydroxystearate	1	433237	367924	388802	595216	410932	396166	394577	369917	332328	1	217571	249621	123890	1	490981	994154	1	779097	1	427199	338182	425646	476717	278662	14.69	313.23	C18 H33 O4	910-EPOXY-18-HYDROXYSTEARATE
(9Z)-12,13,17-trihydroxyoctadeca-9-enoate	71247.1	1	65959.6	74023.8	1	95186.7	70218.4	71717.8	91771.7	59667.8	25540.1	43148.6	46437	25319	42307.5	47960	88907.6	117953	79447.7	42804.6	67868.8	31447.1	71134.1	59949.3	25718.7	11.67	329.224	C18 H33 O5	CPD-13087
1,3-dioctanoylglycerol	688106	603791	563155	670076	888540	332842	265634	280450	319968	253496	437911	1	504373	341432	472712	338469	432557	653289	414487	357189	569067	210071	501450	435876	342144	10.22	330.237	C18 H34 O5	CPD0-1815
9,10,18-trihydroxystearate	113720	100376	88579.4	111801	153856	54641.7	44345.4	39488	48420.6	40722.7	70215.2	1	81062.3	57926.9	79420.7	48974.9	74432	107142	70716.9	56935.1	95595.2	31331.6	76942.6	64527.3	53390.9	10.22	331.24	C18 H35 O5	91018-TRIHYDROXYSTEARATE
(4E,8E)-sphinga-4,8-dienine	51380.6	56268.6	60968.7	1	1	1	1	1	1	1	64468.5	55922.2	1	43656.8	56547.2	1	1	1	1	1	1	1	1	1	1	13.32	298.268	C18 H36 N O2	CPD-8427
sphingosine 1-phosphate	1	1	1	1	1	1	1	1	1	1	1	1	1	1	1	1	19438.3	1	26815.7	26148.4	1	1	1	74666.6	1	15.52	378.235	C18 H37 N O5 P	CPD3DJ-11366
(8<i>E</i>)-4-hydroxy-sphing-8-enine	1	1	1	1	1	1	1	1	1	1	1	1	1	1	1	1	1	1	1	1	1	1	10809.2	17044.9	11085.2	12.84	316.277	C18 H38 N O3	CPD-10693
L-<i>threo</i>-sphinganine (C18)	82352.6	87237.1	79478.6	93117	92533.1	109351	117467	123112	159474	124175	99052.4	103942	127330	79774.5	91417.9	100731	102803	96408.7	98435.8	97235.7	92402.7	93756	91778.9	94877.6	95014.2	16.69	302.3	C18 H40 N O2	CPD-13613
phytosphingosine (C18)	314168	358900	387329	335857	335208	404790	401772	428637	416666	368759	416576	430968	446154	348657	431240	482795	499120	546010	536458	471013	439009	447609	559324	524728	494183	13.632	318.293	C18 H40 N O3	PHYTOSPINGOSINE
guazatine	141791	58931	153527	87245.8	72035	138988	118886	84467.2	78452.9	147672	86350.3	205485	129721	123625	84623.9	172119	78687.3	85005.6	88050.8	84022.5	186243	97997.4	128879	171990	135599	19.63	358.362	C18 H44 N7	GUAZATINE
anigorufone	45360.1	53250.5	53454.5	48682.4	60905.1	91278.5	79203.7	84324.8	70393.7	48635.2	91493.4	89676.3	96842.5	66270.7	83938.6	71475.5	68973.5	95858.5	82843	62079	66538.4	1	78012.1	50213.3	68928.1	7.76	271.073	C19 H11 O2	CPD-12201
lachnanthocarpone	1	10592.4	45362.9	11384.8	51088.3	118915	34051.6	1	83642.7	1	12718.8	18059	17363	24498.8	30498.4	33242.4	24831	20347.6	36614.6	33203.4	17456.2	10888.1	124966	12186.6	12880.5	3.04636	288.081	C19 H12 O3	CPD-12203
dicoumarol	1	1	1	17896.4	1	41964.5	1	37007.7	33979.9	24520.3	34471.4	9704.26	26815.6	16808.9	9874.17	1	1	17773.6	32989	25151.1	35723.5	1	41033.2	31684.5	1	7.74062	336.055	C19 H12 O6	DICOUMAROL
4-[(4E,6E)-3-oxo-7-phenylhepta-4,6-dien-1-yl]cyclohexa-3,5-diene-1,2-dione	1	1	1	1	1	1	11859.1	22581	22855.5	23309.1	19244.6	13751.2	25624.5	17033.1	10739.8	1	1	1	1	1	1	1	1	1	1	2.77556	292.106	C19 H16 O3	CPD-12204
bisdemethoxycurcumin	1	10645.4	1	10628.9	39497.3	1	1	1	1	1	1	1	1	1	1	1	1	1	1	1	1	1	1	1	1	1.31	308.111	C19 H16 O4	CPD-12188
(S)-stylopine	1	1	1	1	1	21669.3	29175.5	26360.4	27617.8	26942.9	1	1	1	1	1	1	1	11187.5	1	1	31160.8	1	11685	19731.3	29384.6	1.82	323.118	C19 H17 N O4	S-STYLOPINE
(indol-3-yl)acetyl-L-phenylalanine	1	1	1	1	1	1.33288e+06	1.52469e+06	1489175	1.6592e+06	1578198	403032	375007	465828	317815	322603	742511	590549	595153	660875	634605	62613	11421.6	44653.3	77664.4	67294.4	4.65	321.131	C19 H17 N2 O3	CPD-9582
cinnamoylserotonin	103859	11105.2	24140	56745.4	11540.6	49514.5	25035.1	107271	85916.3	17196.8	101922	82207.2	100745	69619.4	17263.8	53342.2	29771.3	117913	72277	90472.1	11976.4	17016.5	11661	80582.1	111630	5.0128	306.129	C19 H18 N2 O2	CPD-8937
p-coumaroylserotonin	245093	48303.6	94600.3	47860.5	42781.5	198357	227602	221145	248282	238181	1	1	1	43756.7	1	107501	88727.2	84100.4	1	1	1	1	1	1	1	4.77071	322.133	C19 H18 N2 O3	CPD-8936
caffeoylserotonin	399816	273441	135202	284702	302214	149611	290014	272713	312966	257253	405724	329352	1.01634e+06	331166	581216	244618	267726	279266	237061	252919	129700	148107	239774	174439	412631	2.988	338.118	C19 H18 N2 O4	CPD-8934
(4E,6E)-1-(4-hydroxyphenyl)-7-phenylhepta-4,6-dien-3-one	1	17061.6	1	10644.1	11388.1	1	1	1	1	1	1	1	1	1	1	1	1	1	1	1	1	1	1	1	1	1.3	278.126	C19 H18 O2	CPD-12205
1-phenyl-7-(3,4-dihydroxyphenyl)-hepta-1,3-dien-5-one	421526	523903	396212	365670	322360	482905	477789	491880	455072	434301	325248	363831	361825	326588	338308	405619	489947	289706	297394	290381	507008	413071	341564	424020	347018	17.232	294.122	C19 H18 O3	CPD-12202
gardenin B	1	1	1	1	1	28642.7	38767.7	34644	58153.2	36923.7	70510.3	1	18613.8	17520.3	39880.6	1	1	1	1	1	1	1	1	1	1	6.53667	358.099	C19 H18 O7	CPD-15474
2'-hydroxy 3,7,3',4'-tetramethylquercetin	1	1	1	1	1	32109.5	11687.6	20696.4	19645.9	19816.7	1	10721.8	10455.4	10674.3	1	1	1	1	1	1	1	1	1	1	1	6.615	374.105	C19 H18 O8	CPD-14854
2'-hydroxy 3,6,7,4'-tetramethylquercetagetin	19674.3	13999.3	19540.1	19446.7	20843	31617.3	43166.9	31451.1	41209.6	36593.2	90279.9	110099	117773	94289.2	75435.1	72270.8	68621.5	83391.2	76236.8	69735.9	1	1	1	1	1	5.7175	390.102	C19 H18 O9	CPD-14861
folate	1	1	1	1	1	1	18706	17978.9	32159.9	24884.7	1	1	1	1	1	1	1	1	1	1	1	1	1	1	1	4.65	441.141	C19 H19 N7 O6	FOLATE
4-methylumbelliferone 6'-O-malonylglucoside	42618.9	91055.8	42403	63254.6	109577	1	1	1	1	1	1	1	1	1	1	17313.4	81885	53305.7	25183.3	11045.5	1	1	1	33916.1	23754	3.0975	423.095	C19 H19 O11	CPD-13688
5-[[4-methoxy-3-(phenylmethoxy)phenyl]methyl]-2,4-pyrimidinediamine	1	1	1	1	1	1	11687.6	20696.4	19645.9	19816.7	1	1	1	1	1	1	1	1	1	1	1	1	1	1	1	5.94	336.149	C19 H20 N4 O2	CPD0-1591
gibberellin A<sub>34</sub>-catabolite	1	1	1	1	1	1	11653.5	12210.4	27044.1	11830.1	1	1	1	1	1	1	1	1	1	1	1	1	1	1	1	8.01	344.131	C19 H20 O6	CPD-632
gibberellin A<sub>8</sub>-catabolite	1	41516.2	1	23541	26451.1	1	1	1	1	1	1	1	1	1	1	18985.8	19001.5	20689.5	15937.8	19224.3	1	35816	1	1	1	1.24	360.12	C19 H20 O7	CPD-229
(S)-coreximine	113344	90736.6	118678	95919.7	65576.1	28916.1	25182.4	28722	25793.2	19925	156409	158830	143794	170368	158151	174757	151637	154035	160010	164283	101720	115423	89243.2	103455	81244.1	1.24	327.142	C19 H21 N O4	CPD-19604
sinapoyltyramine	82478.1	101621	83361.6	86609.6	91225	90924.5	90333.5	81527.6	40793.6	82634.3	53991	93179.9	86469.8	87148.4	42052.7	100610	87058.6	87394.6	92243.3	90673.8	62371.2	89525.7	106202	37363.3	53529	17.16	343.146	C19 H21 N O5	CPD-8942
gibberellin A<sub>3</sub>	1	1	1	1	1	83378.3	56901.8	75962.4	63663.1	50917.3	1	1	1	1	1	1	1	1	1	1	1	1	1	1	1	3.69	345.139	C19 H21 O6	GIBBERELLIN
thebaine	1	1	1	1	1	24721.2	10902.9	13564.2	17063.7	11070.8	1	1	1	1	1	33984.5	26770.4	34488.7	39340.6	34144.6	1	1	1	1	1	4.7	312.151	C19 H22 N O3	CPD-7710
aloenin	1	1	1	1	1	200656	157660	155036	246893	151493	1	1	1	1	1	1	1	1	1	1	1	1	1	1	1	2.6	410.12	C19 H22 O10	CPD-11557
10',6-diapocarotene-10',6-dial	32907.8	26414	32210.1	31394	38996.2	12091.2	51061.1	36979.6	44800.8	34948.8	16966.2	16863	30486.5	1	1	17773	31274.2	37413.8	35757.2	25440.2	29102.2	1	17415.9	23594.1	36841.3	1.52864	282.162	C19 H22 O2	CPD-13373
cinchonine	25230.2	18147.6	24404.7	26153	11073.1	1	1	1	1	1	1	1	1	1	1	1	27663.3	38735.9	19653.6	1	1	1	1	1	1	5.2525	295.175	C19 H23 N2 O	CPD-9847
indol-3-ylmethyl-glutathione	1	1	1	1	1	256267	260376	269547	371143	283866	31807	19594.7	73627.9	41120.5	39962.8	128681	101798	85361.8	116434	107948	1	1	1	1	1	2.34	435.139	C19 H23 N4 O6 S	CPDQT-425
gibberellin A<sub>9</sub>	1	1	1	1	1	91041.6	119391	110386	104991	99995.4	1	1	1	1	1	1	1	1	1	1	1	1	1	1	1	4.09	315.153	C19 H23 O4	CPD1F-134
16a, 17-epoxy gibberellin A<sub>9</sub>	1	53418.2	1	62164.8	61439.2	7681538	9109359	8780164	9824760	9257432	2394962	2149175	2.80081e+06	2.07229e+06	2.12315e+06	4.23965e+06	3091263	3.19251e+06	3.7304e+06	3.33235e+06	565493	303782	433332	1	1	4.49286	331.147	C19 H23 O5	CPD-12354
R-vicianin	1	1	1	1	1	15914.7	1	11774.4	20177.9	18242.2	1	1	1	1	1	1	1	1	1	1	1	1	1	1	1	7.84	427.151	C19 H25 N O10	R-VICIANIN
16, 17-dihydro-16a, 17-dihydroxy gibberellin A<sub>9</sub>	1	1	1	1	1	20960.3	17389.6	1	1	1	309303	22367.5	44135.2	60218.7	193074	15426.5	1	1	1	1	16790	1	1	1	1	6.08	349.156	C19 H25 O6	CPD-12362
carlactone	11395.7	16537.6	1	16942	17890.2	11042.9	10646.2	11597	1	1	25585.4	18381.7	22066.1	24988.7	20135.4	11559.5	11223.2	11854.9	16878.5	22553.5	22997.9	12262.8	11880.8	1	11136.1	17.8781	302.184	C19 H26 O3	CPD-14649
protoemetine	369092	72256.8	315439	76599.4	100982	70184.8	55798.9	64410.4	68729.4	52414.4	51704.7	73166	72656.3	51170.2	75503.9	401375	456136	121205	83778.3	410146	242714	1	36243.5	348412	262010	15.4	318.205	C19 H28 N O3	CPD-14815
oryzalide A	35363.2	34347.4	29690.4	31169.3	50835.5	1	1	1	1	1	1	1	1	1	1	1	1	1	1	1	1	1	1	1	1	1.3	320.204	C19 H28 O4	CPD-16665
6-decylubiquinone	1	1	1	1	1	1	1	1	1	1	1	1	12673.5	1	1	1	1	1	1	1	20072.3	1	1	25946.3	17407.8	16.88	322.223	C19 H30 O4	CPD-7248
E-1-(glutathion-S-yl)-N-hydroxy-o-(methylsulfanyl)octan-1-imine	1	1	1	1	1	60367.7	70503.3	73977.4	71650.1	53935.2	1	1	1	1	1	1	1	1	1	1	1	21730.3	31610	46334	1	10.95	493.164	C19 H33 N4 O7 S2	CPD-12402
sterculate	1	17984.2	16681.4	16367.3	31426.3	1	1	1	1	1	1	1	1	1	1	1	1	1	1	1	1	1	1	1	1	4.52	293.251	C19 H33 O2	STERCULATE
ciceritol	251584	156016	205328	147441	113080	602664	594802	647938	548824	396133	239227	173108	214725	150819	195493	356347	275393	286246	310353	426941	396004	345664	457546	614161	652640	12.52	518.197	C19 H34 O16	CPD-8049
<i>sn</i>-1,2-di(2-propylpentanoyl)glycerol	126378	119964	118346	133589	132857	205865	183694	183050	185194	117410	181359	129518	164244	134585	122923	205024	201557	250274	231817	209489	402222	87636.8	228918	182962	153251	11.688	344.252	C19 H36 O5	CPD0-1759
1,2-dioctanoyl-1-amino-2,3-propanediol	54728	45808.8	39118.1	63300.6	50518.2	162874	141073	121240	105616	88787.1	109251	30891.1	34508.1	59706.3	35524.7	239670	80323.5	70107.1	110097	264224	215950	61343.8	131848	121838	179306	16.328	343.269	C19 H37 N O4	CPD0-1808
1,2-di<i>-O-</i>octylglycerol	21236.3	27862.5	35385.1	21292.4	26953.1	1	10533.8	18135	23981.5	13639.7	25043.6	21368.4	26714.8	19449.5	30387.5	34378.7	41587.4	29682.2	31582.8	28088.3	27521.6	11029.1	22413.6	38935.4	31099	21.99	316.296	C19 H40 O3	CPD0-1810
urea-1-carboxylate	1	1	1	10495.2	28421.7	30640.3	36357.1	36384.4	36902.5	43941.7	38533.4	1	34051.1	38582.3	25949.3	32307.2	36377.8	42210.7	31506.5	35529.6	35594.9	58101.1	42351.3	36571.8	40589.6	0.97	103.018	C2 H3 N2 O3	CPD-578
carboxymethoxylamine	36435	39433.3	39369.6	39299.5	48383.5	28332.6	25460	25802.7	26992.3	25225.2	45106.5	37637.3	44448	30262.9	38787.3	28670.1	31819.4	29311.6	31134.8	37225.9	29299.2	11906.9	20557.6	26839.7	30134.6	0.98	90.0193	C2 H4 N O3	CARBOXYMETHOXYLAMINE
3-amino-1,2,4-triazole	63710.9	56586.6	55737.6	23828.2	14398.2	1	72427.4	97896.5	22662.4	84433.9	18958.1	10810.9	16879.3	93955.6	32176.5	96038.4	66142.1	50824.1	40205.7	1	35738.4	38162.9	36115	52958.3	65271.5	7.49696	84.0459	C2 H4 N4	CPD0-1491
ethylphosphate	1	10095.5	6995.89	21366.7	1	1	1	1	1	1	1	1	1	1	1	1	1	1	1	1	1	1	1	1	1	17.84	123.989	C2 H5 O4 P	CPD-8978
methylmethanethiosulfonate	1	11592.8	38024.3	33334.6	26714.1	1	1	1	1	1	1	19117.7	13807.8	24315.2	1	1	1	12280	1	1	1	51089.8	1	1	1	0.99	125.98	C2 H6 O2 S2	METHYLMETHANETHIOSULFONATE
dimethyl selenide	34894.4	38634.6	1	12518.1	21387.2	1	1	1	1	1	1	1	1	1	1	1	13013.3	1	1	1	11460.8	30440.5	28448.7	18264.3	1	1.23556	103.972	C2 H6 Se	CPD-12005
porphyrin-ring	1	10645.4	1	10628.9	39497.3	1	1	1	1	1	1	1	1	1	1	1	1	1	1	1	1	1	1	1	1	1.31	308.111	C20 H12 N4	PORPHYRIN-RING
sanguinarine	5.99491e+06	7.90106e+06	5358990	8514541	9569795	8.32378e+06	8484823	8516377	3.80282e+06	5740391	3.22945e+06	9595998	9499543	7.54798e+06	9509435	8761026	8581080	6.73323e+06	8530990	8758656	6.38789e+06	7910294	5.03217e+06	4595660	6.96607e+06	10.34	332.093	C20 H14 N O4	SANGUINARINE
dihydrosanguinarine	1276318	1.25333e+06	1.17916e+06	1.26228e+06	1.17228e+06	1030951	1.08475e+06	1	1.12572e+06	1.01347e+06	1.16184e+06	1.17805e+06	1.1734e+06	1230887	1.19151e+06	1.07439e+06	1.02021e+06	1	1.09432e+06	1.0857e+06	1.15102e+06	1085082	1.05182e+06	1.07933e+06	1.13968e+06	10.3265	333.096	C20 H15 N O4	DIHYDROSANGUINARINE
10-hydroxydihydrosanguinarine	1	1	1	1	1	47269.8	42587	40098	33954.8	25797.4	1	1	1	1	1	1	1	1	1	1	1	1	1	1	1	5.94	349.099	C20 H15 N O5	10-HYDROXYDIHYDROSANGUINARINE
camptothecin	147709	157014	165387	152090	160213	21995	26229.5	22758.9	25439.2	22568.3	86628	121486	113310	125364	90474.3	130476	156130	144711	133937	153380	117467	170030	172226	139366	126835	1.242	348.109	C20 H16 N2 O4	CPD-11776
wighteone	1	1	1	1	1	1.17698e+06	1.36075e+06	1.32624e+06	1.48397e+06	1.40856e+06	345635	325371	399902	274059	282596	635010	501822	511053	559115	541357	62613	11421.6	44653.3	77664.4	67294.4	4.65	337.105	C20 H17 O5	CPD-6644
2,3-dehydrokievitone	96879.7	84758.2	120938	114602	94689.6	22920.3	36965.3	24297.6	25832.7	24586	215023	169534	183892	179032	196930	157584	142492	150785	150742	163955	144664	69014.3	104724	120296	136661	1.242	353.097	C20 H17 O6	CPD-6645
berberine	1	1	1	1	1	28642.7	38767.7	34644	58153.2	36923.7	1	1	1	1	1	1	1	1	1	1	1	1	1	1	1	7.99	336.117	C20 H18 N O4	BERBERINE
(-)-phaseollin	245093	48303.6	94600.3	47860.5	42781.5	42848.5	26480.7	38781.4	42677.8	34975.2	1	1	1	1	1	1	1	1	1	1	1	1	1	1	1	4.99	322.122	C20 H18 O4	CPD-4884
glyceollin II	399816	273441	201744	284702	302214	203841	290014	272713	312966	257253	362579	331241	1.01634e+06	298611	581216	252313	205801	248706	485012	237734	274213	148107	239774	276912	412631	2.874	338.118	C20 H18 O5	CPD-4406
7,8-dihydroberberine	1	1	1	1	1	91041.6	119391	110386	104991	99995.4	1	1	1	1	1	1	1	1	1	1	1	1	1	1	1	4.09	337.135	C20 H19 N O4	CPD-16870
protopine	1	10313.3	1	1	1	7681538	9109359	8780164	9824760	9257432	2394962	2.25239e+06	2.80081e+06	2.07229e+06	2.12315e+06	4.23965e+06	3091263	3.19251e+06	3.7304e+06	3.33235e+06	565493	303782	433332	654211	558318	4.60191	353.129	C20 H19 N O5	PROTOPINE
leachianone G	1	1	1	1	1	27352.9	27147.2	26834	26992.8	19213.9	1	1	1	1	1	1	1	1	1	1	1	1	1	1	1	4.74	355.125	C20 H19 O6	CPD-9442
dipyrromethane	1	1	1	1	1	1	11291.4	10703.1	26833.8	11274.7	1	1	1	1	1	1	1	1	1	1	1	1	1	1	1	5.01	416.125	C20 H20 N2 O8	DIPYRROMETHANE
methotrexate	327653	214000	237786	300253	231263	276610	360706	239482	188110	258418	148273	505611	336462	248717	195374	385314	335411	219964	199701	296464	308652	150249	284434	250939	234748	14.24	452.156	C20 H20 N8 O5	CPD-6041
1-O,6-O-digalloyl-B-D-glucose	18336.5	27889.7	27439	23369.3	35446.1	30042.1	13003.1	17290.6	18815.9	20343.7	29953.3	23987.7	58359.5	12032.7	1	1	1	11393.5	12242.7	1	1	1	1	1	1	5.31375	484.088	C20 H20 O14	1-O6-O-DIGALLOYL-BETA-D-GLUCOSE
(-)-phaseollidin	39947.1	46102	52275.2	45148.4	45300.1	1	11647.9	15587.5	23228.8	16760.9	41840.7	43179.8	49683.1	47734.4	44784.9	52119.1	48331.9	51322.1	46868.9	54821.5	46439.6	34295.4	46636.8	52181.3	55269.4	3.24083	324.142	C20 H20 O4	CPD-4885
sophoraflavanone B	1	1	1	1	1	1	1	1	1	1	131060	80275.6	103743	110049	111965	69928.9	1	1	17027	74556.3	30104.6	1	1	1	30772.6	4.89	340.132	C20 H20 O5	CPD-9440
(+)-sesamolinol	20843.7	20275.3	11651	17892.8	21786.7	12223.8	1	1	1	10418.5	46647.8	41172.9	58889.9	17047.5	25083.6	11844.4	37863.8	39583.5	47758.3	47634.5	11386.9	1	22476	25823.5	17648.3	7.10857	372.123	C20 H20 O7	CPD-8927
3,7,3',4',5'-pentamethylmyricetin	59541.6	45374	51010.1	42282.1	39087.7	18800.1	10702.4	1	1	1	1	20538.9	38594	50009.4	130937	32372.1	30657.1	28501	30312.2	35728.5	17505.7	37419.4	44237.6	40760.5	39252.1	3.06762	388.115	C20 H20 O8	CPD-14945
(S)-canadine	595448	130498	232573	121796	115480	1	110501	1	137300	112379	1	16576.9	18312.5	1	1	1	1	1	1	1	1	1	1	1	1	4.985	339.149	C20 H21 N O4	S-TETRAHYDROBERBERINE
N-B-D-glucosyl-(indol-3-yl)acetyl-L-aspartate	477966	447750	506812	543834	495768	712562	1	639248	631008	330648	714675	688590	717446	644383	684375	1	551235	663608	643325	619094	648980	387288	489198	1	477177	7.75545	450.126	C20 H22 N2 O10	CPD-9568
N-(B-glucosyl)-(oxindol-3-yl)acetyl-aspartate	1	1	1	1	1	1	1	1	1	1	16365.2	11101.8	17852.5	10756.5	10321	1	1	1	1	1	18528.9	1	11656.7	10591.5	16415	7.66222	466.125	C20 H22 N2 O11	CPD-9602
3-(O-B-glucosyl)-(2-oxindol-3-yl)acetyl-L-aspartate	1	1	1	1	1	39003.3	44267.6	45448.3	61821.3	50967.8	1	1	1	1	1	1	1	1	1	1	1	1	1	1	1	4.65	482.103	C20 H22 N2 O12	3-O-BETA-GLUCOSYL-2-OXINDOLE-3-ACETYL-
quinidinone	70771.4	77781.5	87115.2	87231.9	109729	97537.9	93554.6	93594.1	79975	82598.6	112883	88462.1	109493	108750	90819.1	101741	97661.4	110369	107938	115928	102188	85830.4	80460.2	88805.4	92694.7	1.12	322.165	C20 H22 N2 O2	CPD-9848
(-)-thujaplicatin	19674.3	13999.3	19540.1	19446.7	20843	31617.3	43166.9	31451.1	41209.6	36593.2	1	93206.4	100509	89105	75435.1	72270.8	68621.5	83391.2	76236.8	69735.9	1	1	1	1	1	5.71737	374.128	C20 H22 O7	CPD-17592
10-methyl-5,6,7,8-tetrahydropteroylglutamate	1	1	1	1	1	38183.5	29898.2	39085	24901	1	1	1	1	1	1	32230.5	1	24882.5	34172	32824.3	1	1	1	1	1	1.23	457.175	C20 H23 N7 O6	CPD0-1255
5,8,11,14-icosatetraynoate	25230.2	28987.8	24404.7	26153	38872.8	1	1	1	1	1	1	1	1	1	1	1	1	1	1	1	1	1	1	1	1	1.29	295.173	C20 H23 O2	CPD-14769
gibberellin A<sub>25</sub>	1	1	1	1	1	152116	190798	164449	163946	154881	1	1	1	1	1	587992	1	1	1	1	313636	311044	287486	1	335386	1.3	359.139	C20 H23 O6	CPD1F-84
gibberellin A<sub>17</sub>	1	1	1	1	1	32260.9	46294.8	42732	42143.4	44323.7	1	1	1	1	1	1	1	1	1	1	1	1	1	1	1	1.31	375.157	C20 H23 O7	CPD1F-86
gibberellin A<sub>43</sub>	1	1	1	1	1	1	11269.3	14169.7	17856	1	1	1	1	1	1	1	1	1	1	1	1	1	1	1	1	10.96	391.135	C20 H23 O8	CPD-6222
(2BOH)-gibberellin<sub>28</sub>	1	1	1	1	1	1	1	1	1	1	1	1	1	1	1	17313.4	81885	53305.7	25183.3	11045.5	1	1	1	33916.1	23754	3.11	407.121	C20 H23 O9	CPD-6226
E-1-(glutathion-S-yl)-N-hydroxy-2-(1H-indol-3-yl)ethan-1-imine	31834.8	25489.5	46613.6	24409	51469.7	150977	11006.5	64901.8	97725.4	72234.5	51282.1	81346.1	31974.5	51709.8	69418.8	48261.4	39372.9	61901.9	158791	44827.1	49870.1	1	35943.7	25153.7	37227.3	3.41792	478.134	C20 H24 N5 O7 S	CPD-12387
salicortin	1	1	1	1	1	30364.6	31758.6	34954.8	31267.4	37460.8	1	1	1	1	1	1	1	1	1	1	1	1	1	1	1	6.22	424.13	C20 H24 O10	CPD-13173
gibberellin A<sub>24</sub>	39119.5	1	62201.3	1	15713	50583.2	24319.6	1	1	62280.1	17427.7	62445.2	36493.3	11920.7	1	48431.8	1	1	1	10412.4	58539.2	1	48798.7	36313.7	28223.9	16.49	344.159	C20 H24 O5	CPD1F-120
gibberellin A<sub>37</sub> (closed lactone form)	1	1	1	1	1	479565	328990	397688	395382	357022	75418.6	67660.1	83539.7	46566.5	42588.6	134685	98891.6	106552	117595	98611.3	62902.1	11284.9	29788.1	46931.9	47705.9	5.94	345.162	C20 H25 O5	CPD-6974
gibberellin A<sub>38</sub>	1	1	1	1	1	88076.2	99772.3	112358	102168	93109.2	30329.2	33502.2	43113.4	24187.3	1	42487.4	20277	38298.2	26717.3	32856.5	1	1	1	1	1	1.31	361.157	C20 H25 O6	CPD-6203
6-O-methyl-N-deacetylisoipecoside aglycon	47858.7	54142.4	45389.8	50775.2	44337.6	45376	63222.2	54087.6	58604.8	56804.7	43974.8	11101.2	11144.9	43225.6	49723.3	20010.6	12511.6	13111.9	19847.4	19570.6	53378.4	41869.7	42437.7	35958.3	43375.9	9.6968	376.175	C20 H26 N O6	CPD-14813
ajmaline	13103.1	24186.4	35042.5	29518.3	1	17512.2	12013	17426.6	26837.6	49080.8	27308	35497.2	36573.6	27277.2	42460.9	44172.9	62287.8	17428.1	66087.2	36757.4	54237.2	30325.6	61366.6	23613.7	10855.5	12.9367	326.206	C20 H26 N2 O2	CPD-14751
momilactone A	556434	443134	444005	456008	677927	602346	454553	493464	515699	376575	268385	369228	362675	237598	336266	362350	738915	890889	688016	306435	252077	189521	295090	241140	129923	14.668	314.183	C20 H26 O3	CPD-7092
kauralexin B2	20237.3	27278.8	19830.3	19742.8	35978.2	60912.2	35840.2	49115	51442.7	44205.9	1	1	1	1	1	1	1	1	1	1	1	1	1	1	1	3.62	330.191	C20 H26 O4	CPD-13543
gibberellin A<sub>14</sub>	25868.2	21849.9	20413.5	21612	39895.9	1	20656.2	25783.5	12609	12622.3	1	1	1	1	1	1	1	1	1	1	1	1	1	11185.1	1	8.12	346.182	C20 H26 O5	CPD-6228
<i>all-trans</i>-retinoate	1	42613.7	18809.1	37171.1	29667.6	25911.8	35565.6	23951.9	30228.4	30026.1	29044.2	39235	26684.7	33148.3	56603.8	23916.1	25599.2	22819.2	23964.5	23814.4	24269.4	17758.3	30699.3	24978.2	25665.1	12.99	299.207	C20 H27 O2	RETINOATE
gibberellin A<sub>12</sub>-aldehyde	1	1	1	1	1	195670	236821	239888	369806	222250	1	1	1	1	1	1	1	1	1	1	1	1	1	1	1	8	315.188	C20 H27 O3	CPD1F-138
deoxycohumulone	11647.3	1	1	1	1	1	1	1	1	1	19858.1	20317.7	46413	1	12165.7	1	1	1	1	1	1	1	1	1	1	6.292	331.182	C20 H27 O4	CPD-7107
<i>all-trans</i>-retinal	70771.4	77781.5	87115.2	87231.9	109729	97537.9	93554.6	93594.1	79975	82598.6	112883	88462.1	109493	108750	90819.1	101741	97661.4	110369	107938	115928	102188	85830.4	80460.2	88805.4	92694.7	1.12	284.209	C20 H28 O	RETINAL
furcatin	1	1	1	1	1	1	1	1	1	1	16365.2	11101.8	17852.5	10756.5	10321	1	1	1	1	1	18528.9	1	11656.7	10591.5	16415	7.66222	428.169	C20 H28 O10	CPD-14703
oryzalexin C	1	1	1	1	1	13491	29149.8	22256.3	50127.6	20681.2	1	1	1	1	1	1	1	1	1	1	1	1	1	1	1	7.99	300.217	C20 H28 O2	CPD-16614
3B-hydroxy-9B-pimara-7,15-diene-19,6B-olide	5694889	4.77563e+06	5.02466e+06	5.11733e+06	6.4322e+06	4.68366e+06	3718621	4277439	4524055	3385973	3.78517e+06	4852822	4.79596e+06	3.47291e+06	4854353	3.19433e+06	6.08674e+06	7.9398e+06	5648899	2.84719e+06	2.09441e+06	2011423	2.6193e+06	2.0319e+06	1.19856e+06	15.398	316.199	C20 H28 O3	CPD-9905
kauralexin A2	119817	111684	98001.1	99609.7	186014	96742.3	91626.7	84757.1	88402.4	1	45515.8	59651	1	32927.3	33639.7	103677	192249	225793	157600	89981.6	1	72082.7	82978.7	101355	63157.9	13.9355	332.193	C20 H28 O4	CPD-13540
coronatine	40347.4	50739.9	42484.2	49109.7	20169.8	40892.3	33255.2	40492.6	36088.6	49426.8	1	17655	12430.1	1	1	1	43230.1	50590.9	27039.7	1	1	1	1	11554.7	1	4.63687	315.212	C20 H29 N O2	CPD-7081
(-)-9B-pimara-7,15-dien-19-oate	41480.2	29333.5	38412.1	1	39382.4	32684.6	1	25739.1	1	1	25206.3	30441.6	30701	25317.7	1	1	38746.5	1	1	12280.9	1	1	1	1	1	15.3933	301.227	C20 H29 O2	CPD-13923
abietatriene	1.11834e+06	1.1145e+06	1.0652e+06	1.14742e+06	1.18946e+06	912311	892973	997380	963382	953711	1288190	1.18198e+06	1.18757e+06	1.21406e+06	1.29857e+06	1037326	1.02509e+06	1.03974e+06	1.08395e+06	1.06384e+06	1.17323e+06	1124734	1.11328e+06	1.04348e+06	1.07982e+06	17.878	270.237	C20 H30	CPD-8721
glutathione disulfide	19793.4	1	13612.6	1	29253.2	1	1	1	1	1	16219.3	26809.7	25619.6	18954.8	23980.8	47809.1	10940.2	1	11756.8	18028.8	35862.4	12482.8	1	1	12077.4	21.49	610.155	C20 H30 N6 O12 S2	OXIDIZED-GLUTATHIONE
selenodiglutathione	189550	58165.4	204897	76100	79331.9	267514	126654	80015.2	59083.6	150433	117445	247894	162754	92796	64407.4	221445	72589.4	72037.9	88845.3	77278.8	173813	96034.6	218300	190382	161131	18.81	684.039	C20 H30 N6 O12 S2 Se	CPD-13908
steviol	364216	376098	310899	388560	401213	254618	272368	296985	253294	16126.9	242228	263172	336724	200640	182820	353516	451664	417572	349706	368463	35971.6	36466.2	57968.1	321737	262010	15.7192	318.214	C20 H30 O3	CPD-14501
icosatetraenoate	18076.1	39665.5	48907.7	41213.4	38409.1	28499.2	38595.4	36866.1	34935.3	26291.1	25263.1	20811.2	25281.7	30562.7	45157.7	22845.2	28100.5	17879.5	26908.8	29458.9	29180	25652.6	28924.2	19097.8	21434.4	17.87	303.238	C20 H31 O2	CPD-8121
prostaglandin-H2	41520.5	48795	41136.2	47086.3	54211.3	44245.7	31164.9	41307.6	50108.6	35808	40949.8	48153.3	48412.6	48912	44652.2	35636.8	50795	64704.6	44340.1	30599.2	18025	12799.6	23359.7	23894.9	1	15.3979	351.207	C20 H31 O5	PROSTAGLANDIN-H2
stemar-13-ene	478513	507615	430000	531683	659091	670608	546205	580920	646321	496962	306617	382682	385165	284637	354394	435238	650644	789523	575516	383653	489941	304563	545317	464110	307099	11.67	272.255	C20 H32	CPD4KF-6
N-acetyl-farnesylcysteine	1	13277.9	10655.6	11511.9	27069.1	1	1	1	1	1	1	1	1	1	1	1	1	1	1	1	1	1	1	1	1	1.3	366.21	C20 H32 N O3 S	CPD-12592
abieta-7,13-dien-18,18-diol	1	34347.4	1	31169.3	50835.5	1	1	1	1	1	1	1	1	1	1	1	1	1	1	1	1	1	1	1	1	1.3	304.23	C20 H32 O2	CPD-8692
di-homo--linolenate	1	1	1	1	1	10857.8	1	1	1	1	1	1	1	1	1	1	22571.2	29746.1	18195.3	1	1	1	1	1	1	13.94	305.255	C20 H33 O2	CPD-8120
all-trans-geranyl-geranyl monophosphate	176537	18668.6	134713	26527.4	20565.9	156482	82539.9	31488.7	27228.3	55629.3	1	206310	115647	45849	1	156437	21366.8	27911.8	30504.1	38651.6	118124	38504.6	111766	131012	119555	16.3322	368.216	C20 H33 O4 P	CPD-12594
lesquerolate	136372	188389	146752	189303	204891	129652	111977	100629	106413	105962	98112.8	123777	132710	90648.2	123036	99952.4	125911	150972	127346	104517	164204	80895	127155	128958	102556	10.22	325.281	C20 H37 O3	CPD-12170
tetrahydrogeranylgeranyl diphosphate	336435	282009	382765	370930	299753	368820	391467	377639	356704	342311	476571	454413	499411	452371	420077	652962	574921	620776	657216	657892	521412	278765	413942	464703	523962	1.26	451.209	C20 H37 O7 P2	CPD-7003
arachidate	10721.6	38024.3	10576.3	1	1	32359	57676.5	37108.3	61942.8	17807	1	60514.1	39196.9	13055.9	1	62092.2	46707.4	39063.2	12566.8	1	32529	46790.2	26336.9	27325	14351.6	18.14	311.291	C20 H39 O2	ARACHIDIC_ACID
phytol	314168	353889	387329	335857	335208	404790	401772	428637	416666	368759	416576	430968	446154	348657	426214	482795	499120	546010	536458	471013	439009	447609	559324	524728	488892	13.632	296.311	C20 H40 O	PHYTOL
sphinganine (C20)	18615.6	1	17241.2	12499.7	12624.7	26266.1	25342.5	19982.2	31505.4	30976.3	20013.5	26568.2	23616.2	17227.4	16853.9	17792.1	17396.8	17409.7	18105.5	18372.7	18820.5	11659.1	12438.4	18522.1	12236.6	18.24	330.33	C20 H44 N O2	CPD-13611
chelirubine	11387.8	17338.1	250789	16657.8	17212.3	75481.8	102473	81824.3	88925.8	96151.4	11642.5	176544	16679	17434.2	17409.5	16846	16402.4	22654.1	17453.5	16662.1	213287	11443.6	24138.9	23026	22733.7	12.1204	362.1	C21 H16 N O5	CPD-9893
justicidin B	991798	851930	1.05908e+06	941438	786604	433490	494447	456093	442470	419090	1.3509e+06	1.32389e+06	1.28486e+06	1.47614e+06	1.4042e+06	1.59417e+06	892801	1.42416e+06	1.47142e+06	1.65079e+06	941788	1.05347e+06	924116	966573	936829	1.24	364.094	C21 H16 O6	CPD-13455
diphyllin	1	1	1	1	1	1	1	1	1	1	70510.3	1	18613.8	17520.3	39880.6	1	1	1	1	1	1	1	1	1	1	4.72	380.087	C21 H16 O7	CPD-13456
12-hydroxydihydrochelirubine	1	12496.1	12535.6	11557	17422.7	1	1	1	1	1	1	1	1	1	1	1	1	1	1	1	1	1	1	1	1	1.24	379.096	C21 H17 N O6	12-HYDROXYDIHYDROCHELIRUBINE
baicalin	42618.9	91055.8	42403	63254.6	109577	1	1	1	1	1	1	1	1	1	1	17313.4	81885	53305.7	25183.3	11045.5	1	1	1	33916.1	23754	3.0975	445.077	C21 H17 O11	CPD-12725
(indol-3-yl)acetyl-L-tryptophan	17544.6	1	30428.3	1	1	1	1	1	1	1	67300.2	72720.2	91563.6	70628.7	64637.7	100410	62197.7	63485.7	78319.3	59257.7	1	1	1	1	1	1.295	360.142	C21 H18 N3 O3	CPD-11230
dihydrochelerythrine	1	1	1	1	1	10494.2	17555.8	11805.9	17389.9	24536.2	1	1	1	1	1	1	1	1	1	1	1	1	1	1	1	1.3	349.12	C21 H19 N O4	CPD-16781
isovitexin	1	1	1	1	1	12801.6	11406.2	17435.7	1	1	17644.9	1	1	1	1	11206.7	1	13243.3	10668.1	1	1	1	1	1	1	7.77	431.107	C21 H19 O10	ISOVITEXIN
quercetagetin 7-O-glucoside	1	1	1	1	1	27769.6	16969.1	1	1	18451.1	1	1	16943.4	1	1	1	1	1	1	1	1	1	1	1	1	5.92	479.076	C21 H19 O13	CPD-14908
bracteatin 6-O-glucoside	1	1	1	1	1	40091.5	42104.2	44664.1	57970.8	46504.9	1	1	1	1	1	1	1	1	1	1	1	1	1	1	1	4.65	464.093	C21 H20 O12	CPD-8635
myricetin 3-O-B-D-glucoside	59179.8	55176.8	62442.7	50981.4	57813.1	107230	47453.7	12164.3	10804.9	45403.1	41795.5	41812.3	56932.9	40093.8	39054	61225.7	11212.4	21974.3	18976.2	10919.9	50894.6	25371.4	66095.6	46647.8	39721	10.0368	480.076	C21 H20 O13	CPD-14843
curcumin	1	1	1	1	1	136411	85482.9	124893	105665	90676.7	12395.7	16471.8	20560.9	10788.6	1	31275.3	21476.2	29528.2	31443.6	31534.3	1	1	1	1	1	7.01	368.127	C21 H20 O6	CPD-6602
6-O-B-D-glucosyl-6-hydroxyflavone	58139.6	96420	48804.4	73547.5	165174	51462.8	148392	122870	111869	161833	1	1	50101.1	1	1	38178.4	109685	115225	54096.4	29079.7	1	1	1	48887.7	54686.5	3.10722	400.11	C21 H20 O8	CPD-8143
3-<i>C</i>-glucosyl-2,4,4',6-tetrahydroxydibenzoylmethane	23305.9	31791.1	26992.7	43607.5	47109.1	87158.5	71644.5	67248.7	69457.5	79037.6	76537	78142	86187.1	54053.8	41273.6	50279	56370.4	67156.8	59326.1	57865.3	68520.4	25281.5	56507.1	62411.2	75305.3	5.918	449.12	C21 H21 O11	CPD-15088
1-(3,4-dihydroxyphenyl)-3-(3-<i>C</i>-glucosyl-2,4,6-trihydroxyphenyl)propane-1,3-dione	23305.9	31791.1	26992.7	43607.5	47109.1	87158.5	71644.5	67248.7	69457.5	79037.6	76537	78142	86187.1	54053.8	41273.6	50279	56370.4	67156.8	59326.1	57865.3	68520.4	25281.5	56507.1	62411.2	75305.3	5.918	465.094	C21 H21 O12	6C-Glc-2-hydroxyeriodictyol
xanthohumol	24331.5	10313.3	1	1	1	301272	364994	518129	9824760	9257432	374668	349447	442682	311583	347894	291310	284147	202475	265406	329392	565493	303782	433332	654211	558318	3.96136	353.129	C21 H21 O5	CPD-7119
2',3,4,4',6'-pentahydroxychalcone 4'-O-B-D-glucoside	1	248795	314665	363549	499143	1.49914e+06	1.75045e+06	1572728	1.80737e+06	1.12438e+06	789276	552008	741813	568946	584781	809617	866885	1.35469e+06	1.60157e+06	1.04976e+06	672830	1	422869	1.02761e+06	462269	5.56	450.123	C21 H22 O11	CPD-8633
(-)-bursehernin	1	1	1	1	1	67990.5	75558.1	55641.7	54672.2	54305.1	154584	79213.1	104302	70333.3	85266.1	31880.5	1	1	42702.9	45950.8	30174.2	1	1	12162.6	13224.1	5.94	370.142	C21 H22 O6	CPD-17599
isoliquiritigenin 4'-glucoside	1	1	1	1	1	20199.9	14974.8	1	10813.5	1	247076	159883	166825	178189	187724	30752.8	1	1	1	68623.4	1	1	1	1	1	5.88	418.126	C21 H22 O9	CPD-7391
(13S,14R)-13-O-acetyl-1,8-dihydroxy-N-methylcanadine	1	1	1	1	1	31313.1	31199.6	28068.9	39183.6	26591.1	1	1	24785.6	1	1	5509.05	1	1	16150.4	10821.1	1	1	1	1	1	1.32	385.154	C21 H23 N O6	CPD-14830
3-O-acetyl-4'-O-demethylpapaveroxine	1	1	1	1	1	186172	178113	81620.7	118216	34191.6	1.83538e+06	1175592	1.2265e+06	1.25536e+06	1.40062e+06	292416	12357.6	13582.5	111694	507276	118293	1	27922.8	42254.9	61090.9	5.89	401.149	C21 H23 N O7	CPD-14831
phlorizin	1	1	1	1	1	251133	260376	264301	336398	278400	31807	19594.7	73627.9	41120.5	39962.8	128681	101798	85361.8	116434	107948	1	1	1	1	1	2.34	435.139	C21 H23 O10	CPD-12447
(S)-N-methylcanadine	1	1	1	1	1	1	1	1	1	1	1	1	1	1	1	1	18687.8	18535.5	12336.9	1	1	1	1	1	1	13.94	354.175	C21 H24 N O4	S-N-METHYLCANADINE
(13S,14R)-13-O-acetyl-1-hydroxy-N-methylcanadine	1	1	1	1	1	18851.6	11560.4	10871.8	11531.3	1	1	1	1	1	1	1	11357.2	25695.6	11556.3	1	1	1	1	1	1	13.47	370.169	C21 H24 N O5	CPD-14829
19E-geissoschizine	1	1	1	1	1	1	1	1	1	1	1	1	1	1	1	48186.2	74242.7	56924.7	45047.9	39416.2	1	1	1	1	1	2.56	352.167	C21 H24 N2 O3	GEISSOSCHIZINE
nothofagin	681788	720599	775845	832204	836020	1128341	1063013	1.12375e+06	1089640	615600	1.31224e+06	1.17863e+06	1.22437e+06	1.07221e+06	1123082	1.06201e+06	919128	1.18999e+06	1.10695e+06	1.105e+06	1.06125e+06	488321	980829	746757	889855	7.768	436.128	C21 H24 O10	CPD-20010
terbinafine	675121	586507	590593	603335	840862	779375	616124	651987	689374	502042	359799	495946	496249	333909	490423	464960	928310	1.09013e+06	855035	401139	329853	249998	384793	312432	173102	14.668	292.201	C21 H26 N	CPD-10571
(+)-7-epi-jasmonoyl-L-phenylalanine	188043	172296	163150	159611	203468	166057	168364	77969.6	87574.4	152573	32327.4	112987	43330	29326.3	85639.8	186506	286054	285903	237379	166741	175198	149900	169974	163394	113498	14.48	356.19	C21 H26 N O4	CPD-19817
demecolcine	30509	30063.5	23252.5	29431.1	41484.2	39332.6	25022.7	17856.5	36884	17153.1	1	10907.7	1	1	1	1	36449.6	47009.8	35328.4	1	15815.4	1	29335.1	1	1	11.6669	372.185	C21 H26 N O5	CPD-9787
3-pyridinecarboxaldehyde adenine dinucleotide	1	1	1	1	1	63175.1	36637.4	29669.2	31378	43145.5	23715.6	28890.7	23251.1	1	1	12737.3	11933	20166	26629.7	24806.1	31348.7	1	11397.3	26144.2	33413.2	5.92	648.094	C21 H26 N6 O14 P2	CPD0-1364
(S)-autumnaline	41520.5	48795	41136.2	47086.3	54211.3	44245.7	31164.9	41307.6	50108.6	35808	40949.8	48153.3	48412.6	48912	44652.2	35636.8	50795	64704.6	44340.1	30599.2	18025	12799.6	23359.7	23894.9	1	15.3979	373.189	C21 H27 N O5	CPD-9790
pyrethrin I	27354	21365.5	13113.1	20077.9	35771.9	17620.8	13079.7	17865.5	19059.6	16954.2	1	1	1	1	1	28910.3	53962.1	51825.7	39021.7	26051	19493.8	17290.4	1	21480.6	1	14.6972	328.198	C21 H28 O3	CPD-13655
cortisone	1	1	1	1	1	45376	63222.2	54087.6	58604.8	56804.7	1	11101.2	11144.9	1	1	20010.6	12511.6	13111.9	19847.4	19570.6	1	1	1	1	1	1.77	360.201	C21 H28 O5	CORTISONE
humulone	1	1	1	1	1	129030	148950	151610	1	1	1	1	1	1	1	1	1	1	1	1	1	1	1	1	1	1.75	361.213	C21 H29 O5	CPD-7106
eugenol O-B-D-xylopyranosyl-(1->6)-O-B-D-glucopyranoside	1	1	1	1	1	41337.4	26114.5	44411.5	36655.7	25078.8	18003	16002.9	20725.3	14308.2	15836.4	20305.4	19598.3	19554.1	28966.4	21044.5	1	1	1	1	1	1.23	458.178	C21 H30 O11	CPD-14737
progesterone	34498.8	35215.1	28807.6	32863.6	53130.4	36918.2	31912.4	29937.7	24059.6	23066.1	1	11113.3	11283.4	1	1	38640.2	89472.2	97300.3	72092.7	32826.1	33177.6	21711.2	33677.4	42569.7	19767.9	14.69	314.233	C21 H30 O2	PROGESTERONE
cortisol	159654	40130.9	183615	86146.2	67267.6	185406	121004	66204.3	53150	193932	78544.6	226215	133336	98885.4	60652.1	182907	53874.5	69934.5	79539.7	69846.4	222280	61441.9	161532	144388	120663	16.01	362.209	C21 H30 O5	CORTISOL
B-D-glucopyranosyl abscisate	1	16446.5	1	1	12781.6	1	1	1	1	1	1	1	1	1	1	1	1	1	1	1	1	1	1	1	1	1.26	426.176	C21 H30 O9	CPD-7727
1-(18-hydroxyoleoyl)-<i>sn</i>-glycrol 3-phosphate	11219.2	1	15585.4	14746.5	1	24581.8	16995.4	20455.2	16392.1	13087.8	40324.8	28293.4	34169.4	36236.9	25851.5	30296.2	30311	31674.7	33558.3	34796.2	11925.3	1	1	12861	13258.9	1.25143	450.224	C21 H39 O8 P	CPD-17372
2-oleoylglycerol	12433.3	11150	1	1	1	18739	18663.8	33761	27138.2	11122.1	1	16771.9	11309.8	1	1	18969.6	30135.3	19870.3	23499.8	17841.8	40026.7	28582.9	38043.8	18716.1	13675.2	18.539	356.288	C21 H40 O4	CPD0-1812
1-stearoyl-<i>sn</i>-glycerol 3-phosphate	11645.8	1	12843.8	11313.4	1	11502.8	17829.5	18217.4	1	1	35818.8	28996.7	33049.1	34541.8	33110.8	50145.7	32413.5	43529.1	56137.8	53234.2	34723.2	1	19263	20032.3	28612.7	1.3	436.253	C21 H41 O7 P	CPD0-2113
1-stearoyl-<i>sn</i>-glycerol	6420561	6411856	6323569	5.85545e+06	5177463	7.45363e+06	8977925	6430870	7614726	5515782	5172129	7811052	6371751	5.61783e+06	5.32583e+06	8107904	7791626	6769707	5643338	5608066	6.61271e+06	6667573	5717749	5.45489e+06	5317363	19.49	358.305	C21 H42 O4	CPD-16717
clotrimazol	1	164980	205439	191701	171468	42848.5	173883	38781.4	42677.8	34975.2	264614	236039	245482	237985	228754	323756	260943	299768	302285	326738	259487	140069	197022	214895	243443	1.855	344.113	C22 H17 Cl N2	CPD-8926
(-)-epicatechin-3-O-gallate	1	1	1	1	1	1	1	1	1	1	33753.3	24509.7	38198.2	18309.1	27145.9	1	1	1	1	1	1	1	1	1	1	7.19	442.093	C22 H18 O10	CPD-16530
N10-formyl-2,4-diaminodideazafolate	1	1	1	1	1	1	13725.2	12299.6	27606.2	1	1	1	1	1	1	1	1	1	17593.5	1	1	1	1	12056.4	1	4.94	467.149	C22 H21 N5 O7	CPD0-1574
kaempferide 3-O-glucoside	53786.9	24211.4	62424.4	30377.5	43265.8	68326.5	50053.7	33945.1	32058	71769.3	43700.3	57986.3	56070	47550	49077.1	87825.4	34250.6	34346.7	43286.7	50683.3	75557	39027.3	76184	63337.6	50121.1	18.62	462.118	C22 H22 O11	CPD-14961
noscapine	1	1	1	1	1	251133	260376	264301	336398	278400	31807	19594.7	73627.9	41120.5	39962.8	128681	101798	85361.8	116434	107948	1	1	1	1	1	2.34	413.156	C22 H23 N O7	CPD-14834
peonidin 3-O-glucoside	1	1	1	1	1	26772	12083.6	1	1	14708.8	1	17995.8	17945.2	1	10832.4	31258.5	1	1	1	1	27587.7	1	27663.4	13272.9	11318.5	18.62	463.119	C22 H23 O11	CPD-10501
sakuranin	1	1	1	1	1	93867	91268.7	95691.7	118602	113309	1	1	1	1	1	1	38812.5	38545.3	34613.6	21492.6	1	1	1	1	1	7.84	448.13	C22 H24 O10	CPD-13510
N-formyldemecolcine	1	1	1	1	1	118267	137037	140124	147301	121173	36820.1	36218.5	49643	32640.4	23268	32457.5	25354.8	27766.3	67513.7	27704.2	1	1	1	11150.7	1	1.75	399.169	C22 H25 N O6	CPD-14544
O-methylandrocymbine	1	1	1	1	1	24906.8	1	1	1	1	1	32717.9	12174	1	1	20872.1	1	1	1	1	11383.6	1	12450.8	17746.9	12097.9	16.34	385.193	C22 H27 N O5	CPD-9788
16-methoxytabersonine	1	1	1	1	1	82509.5	1	125361	182687	1	1	1	1	1	1	1	1	1	1	1	1	1	1	1	1	2.87	367.204	C22 H27 N2 O3	CPD-7164
3-epoxy-16-methoxy-2,3-dihydrotabersonine	395278	380494	354432	374428	364078	297217	296912	272744	292530	279362	321578	333018	338601	299606	315326	309886	307591	307782	318522	321084	325550	323878	323223	349157	312326	17.02	383.196	C22 H27 N2 O4	CPD-19893
17-O-acetylajmaline	176537	18668.6	134713	26527.4	20565.9	156482	82539.9	31488.7	27228.3	55629.3	1	206310	115647	45849	1	156437	21366.8	27911.8	30504.1	38651.6	118124	38504.6	111766	131012	119555	16.3322	368.216	C22 H28 N2 O3	CPD-8898
vindolidine	1	26884.6	1	25461	35532.6	17389.7	19342	24823.4	26117.6	23848.5	1	16548.5	11305	10574.6	1	32667.1	46419.3	48309.8	37100.5	35064.6	23463.5	22392.5	31416.6	34103.2	19072	14.69	369.218	C22 H29 N2 O3	CPD-19897
(3R)-3-hydroxy-16-methoxy-2,3-dihydrotabersonine	1	1	12219.1	17747.6	19778.8	17172.3	27914.4	20805.6	37979.2	22290.7	24159.6	20547	14029.2	12644.1	19681	19038.5	19568	18628.3	13298.3	19000.1	25031.7	18658.9	24793.1	19205	18037.4	11.8143	385.205	C22 H29 N2 O4	16-METHOXY-23-DIHYDRO-3-HYDROXYTABERSON
(4Z,7Z,10Z,13Z,16Z,19Z)-docosahexaenoate	35099.8	1	1	17759.5	1	10857.8	30624.3	17398.1	1	29688.7	1	44191.7	21781.1	18637.6	1	42011.7	22571.2	29746.1	18195.3	18803.5	44931	10872.3	29051.7	30051.8	23484.9	16.49	327.241	C22 H31 O2	CPD-10244
formyl-CoA	97374.7	26500.3	117598	40102.1	32499.7	165049	65213.4	33001.2	34016.7	85277.2	54358.8	132760	75985.6	44895.7	25766.1	117493	34847.5	32390.4	42248.1	32742.3	85754.7	42818.4	111685	95629.7	77897.2	18.61	791.08	C22 H32 N7 O17 P3 S	FORMYL-COA
5-pentadecatrienyl resorcinol-3-methyl ether	75698.1	65660.9	79766.9	80097.1	17469.8	142244	112287	137696	111602	78364.2	65556.4	103986	76661.6	63265.4	103504	128471	136624	246264	156751	113383	176037	102554	184545	90512.1	46702.1	12.59	328.242	C22 H32 O2	CPD-10257
dihydrosorgoleone	2.40512e+06	2569362	2.17182e+06	1.99154e+06	2297732	1.93152e+06	2.36195e+06	2239950	1.91067e+06	2254346	1.83908e+06	2.18029e+06	2.59596e+06	2380284	2.53586e+06	1.82359e+06	1.99827e+06	2.43004e+06	2.14798e+06	1.98361e+06	2146970	1.95542e+06	2.06727e+06	1925689	2174031	17.02	344.237	C22 H32 O3	CPD-10258
10-deacetyl-2-debenzoylbaccatin III	1	1	1	1	1	1	1	1	1	1	27079.8	1	1	24748.5	25232.2	32112.8	24806.4	21393.1	31194.2	28594.9	1	1	1	1	12273.1	1.25	440.191	C22 H32 O9	10-DEACETYL-2-DEBENZOYLBACCATIN-III
(7Z,10Z,13Z,16Z,19Z)-docosa-7,10,13,16,19-pentenoate	196907	247756	225878	247734	1	261569	270799	240732	235515	214989	107488	156773	152493	89568.8	117292	267469	502814	487664	370488	245324	1	207217	1	248199	153213	14.6982	329.253	C22 H33 O2	CPD-13792
taxa-4(20),11-dien-5-a-yl acetate	28207	39806.1	29363.6	34960.8	42753.6	31646.9	31313.3	23591.8	28975.3	20446.6	1	1	11737.1	1	1	33389.3	76900.9	71974.9	53367.4	31334.8	30432.1	21855.6	24556.4	31869.5	15994.6	14.6976	330.257	C22 H34 O2	TAXA-42011-DIEN-5-ALPHA-YL-ACETATE
10B-hydroxytaxa-4(20),11-dien-5a-yl acetate	30684.1	42323.3	26616.9	24018.9	17210.4	45288.2	56065.1	39198.2	46204.8	22057	1	42127.8	34520.8	25743	11152.9	48572.6	48587	26756.9	18119.2	23978.1	42251.7	40086.4	31810.3	23338.2	24265	18.14	346.247	C22 H34 O3	10-BETA-HYDROXYTAXA-42011-DIEN-5-ALPH
10B,14B-dihydroxytaxa-4(20),11-dien-5a-yl acetate	15735	1	1	1	1	1	14553.3	11464.3	11144.5	1	18694.6	10424.2	1	1	1	18113.9	22363.1	17904.6	49275.4	29129.9	41105.3	10686.6	35895.2	89301.4	81359.6	18.69	362.24	C22 H34 O4	CPD-9194
dihydrozeatin-9-N-glucoside-O-glucoside	44003.8	34985.2	40925.9	40707.6	51747.5	16531.9	11525	11886.1	10638.5	1	68417.2	66957.1	76907.3	54736.5	59488.6	124022	106327	125844	123736	116065	12520.6	1	1	1	1	7.675	545.235	C22 H35 N5 O11	CPD-4621
docosanedioate	1	231991	173303	202583	195253	222937	204667	188206	182869	178163	183413	210523	183525	195934	205001	194771	211088	179868	181047	188802	196618	174669	195702	183674	183026	22.08	368.291	C22 H40 O4	CPD-13101
rotenone	1	1	1	1	1	1	11291.4	10703.1	26833.8	11274.7	1	1	1	1	1	1	1	1	1	1	1	1	1	1	1	5.01	394.143	C23 H22 O6	CPD-5741
rot-2'-enonate	19480.4	1	26515.1	19525.9	12625.6	1	27801.8	30105.3	1	27127	53527.4	12896.6	19381.4	26452.4	35734.4	1	91303.3	93284.4	100521	118601	1	1	1	19936.9	1	2.60588	395.162	C23 H23 O6	CPD-9534
afrormosin-7-O-glucoside	1	1	12197.7	11200.1	1	1	1	1	1	1	12171.7	11557.2	11768.3	1	12372.8	1	1	1	1	1	11773	1	1	1	1	1.29	460.147	C23 H24 O10	CPD-10077
dalcochinin	1	1	1	1	1	2.09514e+06	2248735	2348417	2.93126e+06	2.38871e+06	586088	479072	789528	600890	605069	1.22678e+06	984442	930634	1.0725e+06	1.06246e+06	132859	84599.7	147182	119210	102100	2.33	412.154	C23 H24 O7	CPD-9711
B-peltatin-A methyl ether	68430.6	63404.8	82823.9	18163.8	11839.9	30670.9	537496	31486	558693	11985.8	39613.6	33031.5	36177.6	171450	30353.4	221233	239649	381838	21501.7	22321.1	20955.3	22841.3	106790	289343	125644	6.6148	428.141	C23 H24 O8	CPD-8961
6-methoxypodophyllotoxin	1	1	1	1	1	1	1	1	1	1	16365.2	11101.8	17852.5	10756.5	10321	1	1	1	1	1	18528.9	1	11656.7	10591.5	16415	7.66222	444.143	C23 H24 O9	CPD-8962
deacetoxyvindoline	477940	278731	323202	412752	294998	346797	468182	274682	199585	313022	174817	830550	480869	324509	250100	525009	445283	283046	244064	388374	387851	159480	365009	321039	294561	14.24	399.229	C23 H31 N2 O4	DEACETOXYVINDOLINE
2,4-diamino-6-ethyl-5,3'-(2-cyclohexylphenoxy)prop-1'-yloxypyrimidine	739772	752904	577693	778493	782138	885278	908790	906219	930326	990861	1.141e+06	753490	774799	1.10606e+06	1079661	992966	992956	938088	926349	956622	1.05936e+06	1.04125e+06	973698	996813	994464	22.08	412.255	C23 H32 N4 O3	CPD0-1584
digitoxigenin	53163	33655.4	57124.8	39857.7	34403.7	83071.2	66214.5	52852	52124.8	69320	45922	97722.8	85485.2	41842.4	30039	99117.8	55892.8	41894.7	64178.3	53853.8	105345	44802.1	87194.5	86391	68172.5	16.824	374.239	C23 H34 O4	CPD-10537
Bz2ATP	542631	152076	566673	188883	190097	767391	332472	181204	152803	343271	233987	621964	372260	222182	155104	557675	178924	181351	194293	191783	416660	219984	531852	421189	348840	17.732	711.026	C24 H20 N5 O15 P3	CPD0-1552
norbixin	1	1	1	1	1	10763.7	11912.8	11485.9	12571.6	11921	1	1	1	1	1	1	1	1	1	1	1	1	1	1	1	1.75	378.191	C24 H26 O4	CPD-7971
propanoyl-CoA	1	1	1	1	1	24368	1	1	1	1	1	27145.9	1	1	1	23653.1	1	1	1	1	11995	1	18128.5	17234.3	1	18.53	819.132	C24 H36 N7 O17 P3 S	PROPIONYL-COA
3-hydroxypropanoyl-CoA	1	1	1	1	1	24368	1	1	1	1	1	27145.9	1	1	1	35277.3	1	1	1	1	11995	1	57045.3	23022.5	19025.2	18.54	835.106	C24 H36 N7 O18 P3 S	3-HYDROXY-PROPIONYL-COA
deoxycholate	363219	339150	215126	211969	213979	116121	34646.5	33027.7	52389.6	1	89347.2	218627	181660	90453.5	1	171040	192932	200929	168165	101345	90324.4	101603	171894	113524	63188.7	11.65	391.291	C24 H39 O4	DEOXYCHOLATE
6<sub>G</sub>,6-kestotetraose	1	1	1	1	1	1	1	1	1	1	47894.8	43415	50125.7	24947.7	31733.5	25666.4	18399.1	20949.1	28571.9	27604.5	1	1	1	1	1	5.54	666.205	C24 H42 O21	CPD-2281
3,6,7,4'-tetramethylquercetagetin 3'-O-B-D-glucoside	115145	98401.6	103587	97631.1	99005.5	114668	110841	106120	97243.4	92651.3	98006.1	102333	94474.9	106714	112546	97158.1	98360.1	100221	91505.1	93653.7	96230.6	92310.1	84868.7	86864.1	93020.2	24.89	536.154	C25 H28 O13	CPD-14887
5-methyl-tetrahydropteroyl-a-glutamylglutamate	1	1	1	1	1	20067.4	29327.7	25896.8	42268.4	37165.6	60125.2	18623.4	61931.3	40937.6	41493.7	16474	1	17904.8	11996.3	17068.9	1	1	1	1	1	6.17928	585.213	C25 H29 N8 O9	CPD0-1474
bixin	50864.1	35790	48346.7	45206.2	40521.5	385003	363498	394154	341716	332005	286050	266020	268683	271307	244990	521563	449841	465614	495062	552595	65742.4	19615.9	27338.1	55137.2	58856.9	1.25	393.204	C25 H29 O4	CPD-7972
heliocide H1	172035	149490	198862	198759	156316	165893	164356	152341	1	132178	588202	550735	564739	550388	535430	550017	481148	512584	523841	569316	178823	86670.9	131559	160881	182685	1.25	409.198	C25 H29 O5	CPD-9741
myxothiazol	1	1	1	1	1	1	1	1	1	1	25664.3	21918.2	24658.9	15265.2	25295.8	21525.6	12681	13757.4	13637.2	14819.1	13058.8	1	1	1	1	1.25	487.2	C25 H33 N3 O3 S2	CPD0-1244
deacetylisoipecoside	19501.9	11329.2	17114.6	17370	25040.7	19079.5	18721.5	12097.1	72006	86900.1	18490.1	18433.1	22122	10625.7	16233.6	10696	54904.7	16536.3	41866	59872	64681	82345.4	98539.2	144094	134078	8.534	524.202	C25 H34 N O11	DEACETYLISOIPECOSIDE
N-acetyl-S-geranylgeranyl-L-cysteine	25147.1	13955.4	11838.9	1	1	1	1	1	1	1	1	1	1	1	1	1	1	1	1	1	1	1	1	1	1	1.02	434.278	C25 H40 N O3 S	CPD-12753
desferrioxamine B	19520.2	1	18301.4	1	1	17943	1	1	1	18022	12181.5	31761.4	18937.1	1	1	28880.3	1	1	1	1	19506.7	1	28519.6	40958.4	38841.2	18.12	561.358	C25 H49 N6 O8	CPD-3764
(+)-sesaminol 2-O-B-D-glucoside	156229	101798	150188	125026	105283	1	12656.9	1	1	1	195045	217132	200175	207008	216932	249459	215043	218291	234203	278189	137266	125851	168884	145477	154164	1.25238	532.143	C26 H28 O12	CPD-14838
cyanidin 3-O-(B-D-xylosyl-(1&rarr;2)-B-D-galactoside)	23689.1	12709.7	20001.6	48365.6	32995	64722.3	134035	136946	115527	75460.6	79255.8	55884.1	177196	40201.5	17241.9	75015.1	51260.7	92776.5	42433.3	73750	44274.6	1	25739.3	12636.3	1	8.15783	580.148	C26 H28 O15	CPD-15012
strictosamide	115145	98401.6	103587	97631.1	99005.5	114668	110841	106120	97243.4	92651.3	98006.1	102333	94474.9	106714	112546	97158.1	98360.1	100221	91505.1	93653.7	96230.6	92310.1	84868.7	86864.1	93020.2	24.89	498.198	C26 H30 N2 O8	CPD-11775
heliocide B2	68890.9	51141.8	79448.5	72629	61692.6	85725.4	76849.5	76354.6	72254.9	66834.4	266557	242001	309430	242921	226195	252745	190520	211583	260341	239751	123222	60636.3	96947.4	102696	136018	1.25	423.214	C26 H31 O5	CPD-9746
N-[B-glucosyl-(1,4)-B-glucosyl]-(oxindol-3-yl)acetyl-aspartate	31440.4	10716.6	35575.2	1	26178.1	90872.4	53835.7	25536.5	13118.4	71834	29136.7	32135.4	26969.1	12118.3	44932.6	95690.6	29670.9	27871.8	43772.1	49453.4	67623.7	26325.8	101722	67530.1	44397.6	21.51	628.182	C26 H32 N2 O16	CPD-9603
adlupulone	430833	402076	230836	227866	224528	116121	34646.5	33027.7	52389.6	1	89347.2	234213	181660	90453.5	80610.4	171040	198126	200929	168165	101345	90324.4	101603	171894	113524	63188.7	11.65	413.273	C26 H37 O4	CPD-19790
cyanidin 3-O-(3'',6''-O-dimalonyl-B-glucopyranoside)	1	1	1	1	1	1	1	1	1	1	11375.4	11298.6	12791.5	1	1	1	1	1	1	1	1	1	1	1	1	5.71	617.087	C27 H21 O17	CPD-7700
kaempferol 3,7-bis-O-B-D-glucoside	19793.4	1	13612.6	1	29253.2	27727.6	12953.4	1	1	43672.8	16219.3	26809.7	25619.6	18954.8	23980.8	47809.1	10940.2	1	11756.8	18028.8	35862.4	12482.8	23311.4	24111.6	12077.4	21.49	610.155	C27 H30 O16	CPD-8034
3,5-di-<i>C</i>-glucosyl-2,4,4',6-tetrahydroxydibenzoylmethane	272429	251005	263051	273133	263731	283628	297718	262580	248796	243505	268124	261916	259929	273806	271215	261537	270603	291653	267697	269446	294984	258327	267669	266107	260507	25.82	611.169	C27 H31 O16	CPD-20023
<i>all-trans</i>-10'-apo-B-carotenal	20946.5	21821.9	16563.9	17489.2	10992.1	16736.7	21572.4	36467.2	40866.3	24316.8	11068.1	5729.99	21785.8	25345.6	11033.5	12214.3	22975.1	28695.4	22717.4	22128.9	1	33264.6	31271.4	23869.2	23524.9	18.14	376.269	C27 H36 O	CPD-13368
7'-O-demethylcephaeline	30795.5	40277.4	45594.1	38338.6	36501.3	1	1	1	1	1	17650.3	27011.9	21410.6	1	26053.5	28648.5	37054.3	36808.9	28701.1	19902.4	19387	17608.2	43891.1	25021	27649.4	14.84	454.284	C27 H38 N2 O4	CPD-14818
16-sinapoyloxypalmitate	220542	196268	244053	222997	146892	281605	233231	201469	199713	150178	223666	171969	220004	116968	184946	287585	239726	279027	291549	264669	397647	270049	398194	305166	371196	14.3	477.281	C27 H41 O7	CPD-14765
solanidine	278570	316179	308623	302639	297468	287264	272473	315539	301539	267396	538699	536126	551922	417867	529847	401595	432781	403753	421696	372467	373511	401690	450872	457195	414184	23.808	398.351	C27 H44 N O	CPD-9217
epi-cholestanol	401759	436472	457135	425064	428602	454972	444117	488189	491072	420249	735276	673907	720334	563409	721904	520153	566384	518139	541471	476194	530990	562896	641665	648279	601816	23.938	388.369	C27 H48 O	CPD-7193
(22a)-hydroxy-cholestanol	26517.6	25708.6	28843.2	28591.6	20988.4	33970.5	31129.5	29420.6	27816.8	25105.3	17071	23899.7	17248.6	10663.3	10692.5	38589.5	38995.1	40202.7	40405.2	38437.9	50971.5	44220.8	52196.3	56162.9	55359.9	20.938	404.365	C27 H48 O2	CPD-7192
5 a-carboxystrictosidine	81014.2	67031.7	75688	73729.5	67509.5	76201.9	79663.1	73520.6	67089.8	64049.2	64144	69444.8	73679.6	80058.7	76673.8	69167.6	66545.2	78974.7	76691.2	74369.9	80525.2	66091	64834.1	70053	68961.3	25.82	574.213	C28 H34 N2 O11	CPD-19534
neohesperidin	333187	291631	299405	304692	309998	13317.4	19013.7	19338.7	21238.7	18826.8	326886	296295	1	322439	324815	333424	307713	333170	292842	1	336502	293590	315607	310813	315480	21.743	610.172	C28 H34 O15	CPD-7074
cephaeline	47640.1	49331.8	50897.1	37871.7	48214.4	26955.6	43143	30106.1	35850.2	20345	124692	101183	112051	100810	98859.5	110350	104976	95865	81361.4	88981.4	111414	117741	96250.2	102779	90125.3	18.252	468.304	C28 H40 N2 O4	CPD-14816
B-tocotrienol	15544.3	1	10789.8	1	15821.8	40179.4	1	1	30897.7	22588.6	1	1	1	1	1	1	31885.9	1	1	1	16709	1	1	1	15693.4	19.5	410.317	C28 H42 O2	CPD-15837
4a-carboxy-5a-cholesta-8,24-dien-3B-ol	22668	1	26989	1	1	27386.7	10580	1	1	13577.4	1	42596.8	20355.4	11136.9	1	35349.4	1	1	1	1	21469.3	1	18913.7	30074.8	27630.1	18.4785	427.334	C28 H43 O3	CPD-4702
4a-formyl-5a-cholesta-8,24-dien-3B-ol	177233	11158.5	206604	64476.3	1	174211	119203	46198.8	11276.5	121766	10961.9	229787	117993	71964.8	1	167594	57194.8	11257.3	43249.9	64413.1	188182	35837.2	108998	155066	96613.4	18.69	412.334	C28 H44 O2	CPD-4580
crinosterol	278570	316179	308623	302639	297468	287264	272473	315539	301539	267396	538699	536126	551922	417867	529847	401595	432781	403753	421696	372467	373511	401690	450872	457195	414184	23.808	398.351	C28 H46 O	CPD-8135
4a-hydroxymethyl-5a-cholesta-7,24-dien-3B-ol	1	1	1	1	1	1	1	1	1	1	1	1	1	1	1	1	15472.2	1	1	1	11834.1	16079.6	34924.5	23955.1	23297.5	20.67	414.346	C28 H46 O2	CPD-12917
(22R,23R)-22,23-dihydroxy-campest-4-en-3-one	20240.7	43916.9	65013.8	42872.7	38962.9	31125.5	38934.7	34860	36616.2	23026.7	18414.1	18682.5	27559.1	25830.1	25984	38021.4	51481.1	64203.7	57640.7	35772.7	12391.2	29975.8	31744.6	35635.5	28608.4	24.138	430.34	C28 H46 O3	CPD-12496
3-dehydroteasterone	69095.5	20753.8	77014.8	33200.8	19303.2	88351.2	48732.3	24433.3	19041.3	46198.1	20621.1	1	53480.2	46620.7	15064.2	57591.5	32454.2	29179.7	30472.2	33744.3	55709.5	30271.8	49656.3	61939.8	48800.9	18.47	446.336	C28 H46 O4	CPD-718
(5a)-campestan-3-one	304499	1	277258	125214	1	289779	215846	138569	125975	240962	92158.8	400558	239239	179558	67510.6	282225	136525	140120	144434	152903	299856	143960	217707	277542	255458	18.5126	400.374	C28 H48 O	CPD-709
2,3-dimethyl-6-phytyl-1,4-benzoquinol	51566.2	97108.9	64461.7	109763	100846	106070	110402	98715.4	110485	96837.5	133282	133417	130567	154125	152915	126124	116233	116956	105952	108707	118543	116745	125467	104744	119480	12.978	416.366	C28 H48 O2	DMPBQ
26-hydroxybrassinolide	80049.9	83307.5	91271.1	92407.6	74413.4	40871.8	36809.6	36702.1	33825.6	20026.1	78471.2	76351.8	78656.9	52594.2	73592.4	83117.2	86672.8	88073	93686.1	82800.2	74435.8	64063.7	82372.1	67971.9	86272.5	15.102	496.331	C28 H48 O7	CPD-12501
campestanol	92694.5	39458.8	88823.6	56100.2	44801.4	74943.5	69582.6	56635	48053.8	93272.8	60359.9	127100	83999.7	69714.7	51647.2	98102.6	52159.3	52868.8	51045.3	58135.9	115559	63136.7	78636.7	123506	87725.2	19.52	402.387	C28 H50 O	CPD-710
(6a)-hydroxycampestanol	827038	705647	968061	1.02065e+06	796996	883158	951301	916175	902900	1.045e+06	909573	1.27978e+06	861812	1.0936e+06	944371	1.14841e+06	1.01443e+06	1.0039e+06	1.03696e+06	1.00203e+06	1.29182e+06	1.03466e+06	926156	1.09176e+06	1.07403e+06	23.118	418.374	C28 H50 O2	CPD-711
6-deoxoteasterone	523416	208824	614366	300095	192234	566240	408531	258366	249838	428853	221393	710046	448291	345066	216271	492297	261057	246585	260535	296557	532842	285167	380745	475774	430069	18.572	434.378	C28 H50 O3	CPD-715
pteroyl--glutamyl--glutamylglutamate	1	1	1	1	1	463999	544831	524372	606939	570116	76224.9	62910.9	93753.5	48003.5	53351.9	214108	147374	153952	186894	171002	1	1	1	1	1	4.65	695.19	C29 H29 N9 O12	CPD0-1473
tetrahydropteroyl tri-L-glutamate	1	1	1	1	1	1	1	1	1	1	27212	25468.6	28664.9	12120.9	24361.4	10712.8	1	1	10596.6	1	1	1	1	1	1	5.53	699.206	C29 H33 N9 O12	CPD-1301
dalcochinin-8'-O-B-glucoside	81014.2	67031.7	75688	73729.5	67509.5	76201.9	79663.1	73520.6	67089.8	64049.2	64144	69444.8	73679.6	80058.7	76673.8	69167.6	66545.2	78974.7	76691.2	74369.9	80525.2	66091	64834.1	70053	68961.3	25.82	574.213	C29 H34 O12	CPD-9677
6-methoxypodophyllotoxin 7-glucoside	31440.4	10716.6	35575.2	1	26178.1	90872.4	53835.7	25536.5	13118.4	71834	29136.7	32135.4	26969.1	12118.3	44932.6	95690.6	29670.9	27871.8	43772.1	49453.4	67623.7	26325.8	101722	67530.1	44397.6	21.51	606.2	C29 H34 O14	CPD-16747
4a-carboxy-ergosta-7,24(24<sup>1</sup>)-dien-3B-ol	360661	82844.9	396300	173947	67653	376362	255846	125518	141362	271068	112204	480519	281746	192373	76446.2	320089	149338	132255	135473	174077	354686	157323	248148	307591	1	18.04	441.341	C29 H45 O3	CPD-12909
4,4-dimethyl-5-a-cholesta-8,14,24-trien-3-B-ol	508709	542926	588490	536037	540547	592459	572696	628798	629584	547036	949032	888673	961328	742773	965268	665376	724755	674202	703230	613103	690792	739481	856061	835403	777259	23.938	410.351	C29 H46 O	44-DIMETHYL-CHOLESTA-814-24-TRIENOL
4a-formyl-4B-methyl-5a-cholesta-8,24-dien-3B-ol	26517.6	25708.6	28843.2	28591.6	20988.4	33970.5	31129.5	29420.6	27816.8	25105.3	17071	23899.7	17248.6	10663.3	10692.5	38589.5	38995.1	40202.7	40405.2	38437.9	50971.5	44220.8	52196.3	56162.9	55359.9	20.938	426.347	C29 H46 O2	CPD-4576
3B-hydroxy-4B-methyl-5a-cholest-7-ene-4a-carboxylate	38015.5	1	43289.3	28428.1	1	43885.2	23140.4	18582.1	11664.3	34696.6	27135.8	59603.1	43664.6	28965.2	18373.8	50678.8	19241.5	19721	24765.3	25038.1	56640.5	27724.2	43283.6	58603.8	46957.9	19.5513	443.357	C29 H47 O3	CPD-5846
avenasterol	917801	1	1.08179e+06	935783	1	994661	987277	871526	772813	913705	1	1.13039e+06	1	946803	758342	958888	929405	910978	824405	897060	1030230	840713	865434	917787	862174	23.12	412.366	C29 H48 O	CPD-4125
4a-hydroxymethyl-ergosta-7,24(24<sup>1</sup>)-dien-3B-ol	103738	107190	129250	103447	84090.1	138253	114974	121240	124164	79540.6	235697	217797	197207	203529	272151	141972	143958	152168	143654	129044	100318	85391.9	179352	91531.4	85971.4	23.498	428.361	C29 H48 O2	CPD-12907
(<i>22R,23R</i>)-28-homocastasterone 22-O-sulfate	1.10978e+06	1.20473e+06	1.15329e+06	1226601	1.24933e+06	1.08956e+06	1.07173e+06	1.09622e+06	1110537	1.09349e+06	1.22769e+06	1.20678e+06	1.25388e+06	1.2497e+06	1.2975e+06	1124900	1.15037e+06	1.14333e+06	1.15398e+06	1135167	1.17349e+06	1.14337e+06	1.14702e+06	1.08034e+06	1.11967e+06	17.24	557.302	C29 H49 O8 S	CPD-11828
sitosterol	37664.2	33287.3	55247.2	46362.8	39436.7	91502.3	113157	126241	104960	89260.6	1	22979.7	12017.6	1	1	18061.6	1	1	11261.9	1	18898.2	29891.2	11336.9	42506.3	11539.6	18.3468	414.387	C29 H50 O	CPD-4143
a-tocopherol	620316	226671	687478	334858	237914	736381	432807	260525	251095	436228	253191	725353	462297	361831	229914	571880	295228	268018	296778	335615	556755	308293	476590	505918	487005	18.402	430.394	C29 H50 O2	ALPHA-TOCOPHEROL
malonate	46193.2	65253.8	78733.4	79974.5	89964	153407	170095	151279	153804	181316	132263	11540.9	140334	131879	13046.1	12578.7	13542.8	13039.8	12126.3	12524.1	30584.7	182838	188187	169249	38592.1	0.988	101.996	C3 H2 O4	MALONATE
phospho<i>enol</i>pyruvate	1	1	1	1	1	99601	80800.3	100284	78182.1	83223.1	1	13651.3	13772.3	12416.1	1	24266.8	21497.4	23302.1	29005.4	22976.4	1	1	1	1	1	1.19	164.958	C3 H2 O6 P	PHOSPHO-ENOL-PYRUVATE
3-phosphooxypyruvate	1	1	11467	12882.5	12529.1	27227.5	30977.9	31976.8	29313	31025.8	25576	23549.4	26500	18478.1	14473.5	21037.4	16922.7	20258.1	21176.1	19256.6	1	1	1	11480.4	1	1.19158	180.952	C3 H2 O7 P	3-P-HYDROXYPYRUVATE
2,3-diphospho-D-glycerate	1	1	1	1	1	28272.2	26411.1	29894.8	27444.4	26134.9	1	1	1	1	1	1	1	1	1	1	12932.2	1	1	1	1	1.2	260.918	C3 H3 O10 P2	23-DIPHOSPHOGLYCERATE
2-hydroxy-3-nitropropionate	52485.2	90003.4	155068	162167	176171	98973.1	89953.1	87463.6	91833.8	100773	180031	108723	185511	215768	170542	109038	152283	120240	120434	106510	174934	276797	227436	184434	181020	1.36	134.011	C3 H4 N O5	CPD0-2489
(S)-ureidoglycolate	1	1	1	11675.5	17115.4	124594	225057	1	1	1	356323	161523	1	1	1	29553.8	23569.5	1	39270	71276.1	63122.3	184835	103483	28657	177082	0.198667	133.027	C3 H5 N2 O4	CPD-1091
L-glyceraldehyde	1	1.65214e+06	1	816754	1	11137.1	1	11413.1	1	1	1	592263	142330	531522	229352	6266.4	24041.6	14217.5	16318.5	44584.7	1	1	92863.8	85991.1	86016.5	1.8425	90.0324	C3 H6 O3	L-GLYCERALDEHYDE
L-selenocysteine	1	51187.3	1	114505	87556.9	75593.6	103778	1	1	1	123011	1	1	1	1	96295.1	1	1	1	1	118375	254748	169669	137146	142603	1.435	162.973	C3 H7 N O2 Se	L-SELENOCYSTEINE
D-serine	102800	164869	289126	250158	213522	243732	255508	236783	236209	239397	362077	458913	530456	524554	274357	301963	294702	399539	313353	310655	176007	152163	140589	202884	194317	1.24	105.041	C3 H7 N O3	D-SERINE
L-cycloserine	1	1	1	1	1	1	23801.8	26860.4	25930.9	22192.2	23164.8	1	18432.8	1	13082.3	40874.2	38449.8	32109.1	43852.9	39398.6	23418.4	1	1	17800.6	1	2.08	103.049	C3 H7 N2 O2	CPD-2483
(S)-ureidoglycine	12037.3	157815	148506	164102	174184	99108.3	120160	129178	118354	110187	157724	163469	171015	175125	140127	185292	187347	204427	179478	194788	184512	160097	191484	184798	191987	1.638	133.053	C3 H7 N3 O3	CPD0-2298
1,3-propanediol-P	39797.6	51272	17273.4	49837.2	53647.4	27360.1	23582.9	17968.5	17505.1	17544.6	51937.4	50582.2	52882.6	42544.9	47082.1	54002.6	63561.1	64387.3	57064.2	67566.3	58373.5	22246.5	61637	63562.2	54936	1.644	154.006	C3 H7 O5 P	CPD0-1458
N-methylethanolamine phosphate	53475.2	82427.8	95271.8	102373	105871	1	1	1	1	1	58111.1	71217.8	61503.4	69671.4	40580.9	91658.2	92169.3	106330	80022.7	93754.5	1	112481	128665	108256	105317	1.32474	154.032	C3 H9 N O4 P	CPD-406
serinol phosphate	1	1	1	1	1	1	1	1	1	1	11480.1	16530.6	26290.5	10968.9	1	1	1	1	1	1	1	1	1	1	1	4.49	170.02	C3 H9 N O5 P	CPD-12266
protohypericin	27124.7	1	27871.3	1	1	44364.2	11702.3	1	1	19460.3	1	36753.9	16098.1	1	1	30700.5	1	1	1	1	19168.9	1	28328.5	20118.1	1	18.6118	504.086	C30 H16 O8	CPD-9561
cyanidin 3-O-B-D-caffeoylglucoside	27240.6	29805.7	22896.1	30569.3	42038.1	49541.2	68735.1	59528	57349.6	45298.5	239066	210679	254245	169545	144852	116725	132920	170662	139780	142084	1	1	1	1	1	5.725	609.112	C30 H25 O14	CPD-18098
quercetin 3-O-(6"-O-p-coumaroyl)-glucoside	1	1	1	1	1	1	1	1	1	1	50629.4	43051.7	55610.3	30473.9	28023.4	17998.1	20606.4	30898.9	27982.5	26775.8	1	1	1	1	1	5.73	610.115	C30 H26 O14	CPD-14978
gossypol	251584	156016	205328	147441	113080	602664	594802	647938	548824	396133	239227	173108	214725	150819	195493	356347	275393	286246	310353	426941	396004	345664	457546	614161	652640	12.52	518.197	C30 H30 O8	CPD-9526
B-citraurin	30795.5	40277.4	45594.1	38338.6	36501.3	1	1	1	1	1	17650.3	27011.9	21410.6	1	26053.5	28648.5	37054.3	36808.9	28701.1	19902.4	19387	17608.2	43891.1	25021	27649.4	14.84	432.302	C30 H40 O2	CPD-17216
gypsogenate	19339.5	1	18033.5	1	5518.05	19827.9	1	1	1	16890.6	29736.2	10684	37120.2	1	1	38202.6	1	1	1	1	30614.5	17010.9	18872.2	41196.5	31121.3	14.6086	484.327	C30 H44 O5	CPD-9474
glycyrrhetinate	1	1	1	1	1	1	1	1	1	1	1	41710.1	1	1	1	10972.8	1	1	1	1	10651.1	1	1	12176.6	10405.2	17.94	469.344	C30 H45 O4	CPD-14483
demethylphylloquinol	56434.9	21870.3	56041.3	37205.4	20591.9	62085.1	39475.3	23385.1	23000.7	46181.4	28764	67874.5	44701.4	29153.5	21289	66250.4	23799.3	25298.7	38863.5	27678.8	60301.9	35015.5	55793.4	57323.7	52654.6	18.402	438.354	C30 H46 O2	CPD-12830
glycyrrhetaldehyde	65829.3	28280.1	56825.2	44257.8	31710.4	56992.3	41071.7	1	25542.5	67683.7	1	1	1	51148.2	1	82437.1	1	32793.5	1	1	82639.4	50374.8	67427.1	87156.8	77263.3	19.5529	454.348	C30 H46 O3	CPD-14485
4a-carboxy-stigmasta-7,24(24<sup>1</sup>)-dien-3B-ol	2.66515e+06	1.09692e+06	894805	1.56133e+06	1.00279e+06	2.89955e+06	2.15458e+06	1.36088e+06	1.3091e+06	2.28508e+06	1.13417e+06	3445178	2.27183e+06	1.77202e+06	1.11063e+06	2602415	1.4158e+06	1.33282e+06	1.35401e+06	1.5485e+06	2.76165e+06	1446277	1983807	2.5255e+06	2.31177e+06	18.57	455.357	C30 H47 O3	CPD-12914
hederagenin	142191	60054.5	1	82612.6	69602.5	1	92079	70586.8	67386.6	118672	77387.1	1	119547	90460.4	65844.1	166303	65460.4	72635.3	69994.7	72117.6	1	95050.6	134337	166457	156420	18.33	471.36	C30 H47 O4	CPD-9481
cycloeucalenone	36277.4	1	16841.1	1	1	16962.4	1	1	1	1	1	108216	18858.4	1	1	16752	1	1	1	1	46324.7	10482.2	24285.4	15117.7	25290.6	18.4018	424.36	C30 H48 O	CPD-12868
11-deoxoglycyrrhetinate	523416	208824	614366	300095	192234	566240	408531	258366	249838	428853	221393	710046	1	345066	216271	492297	261057	246585	260535	296557	532842	285167	380745	475774	1	18.5678	456.36	C30 H48 O3	CPD-14486
soyasapogenol B	80049.9	83307.5	91271.1	92407.6	74413.4	40871.8	36809.6	36702.1	33825.6	1	78471.2	76351.8	78656.9	52594.2	73592.4	83117.2	86672.8	88073	93686.1	82800.2	74435.8	64063.7	82372.1	67971.9	86272.5	15.1021	458.375	C30 H50 O3	CPD-7610
soyasapogenol A	315396	146494	343458	190717	148155	373394	238395	157973	164205	399947	10329.7	10489.1	11225.7	210328	15479.1	330020	175123	170398	199802	183090	351304	193363	40461.3	316684	293617	20.36	474.385	C30 H50 O4	CPD-13251
arabidiol	318312	72161.3	321351	136310	75289.8	306545	227217	118189	92269.6	255839	108676	417898	266855	175931	77389.7	322863	121603	125191	131154	133703	1	143270	244925	318275	1	18.3322	444.398	C30 H52 O2	CPD-10307
(20S)-protopanaxadiol	1.92042e+06	799985	2.20574e+06	1.16106e+06	889052	2331603	1.40469e+06	926752	865732	1.47822e+06	924013	2.23828e+06	1.50106e+06	1.2815e+06	817354	1.75105e+06	984350	925356	1.02172e+06	1.12519e+06	1.69991e+06	1.05456e+06	1.51775e+06	1.67798e+06	1.46141e+06	19.552	460.384	C30 H52 O3	CPD-15449
protopanaxatriol	81071.5	50133	97019.7	71494.9	55390.4	92325.8	100418	82552.2	76139.4	90787.6	73031.8	140272	1	99477	1	126960	101237	90793.9	100124	85902.6	126735	93502.2	107524	108694	92353.2	23.9778	476.394	C30 H52 O4	CPD-15447
quercetin 3-O-(6"-O-feruloyl)-glucoside	12487.6	1	12716.7	18128.3	18525.5	39973.4	36096.6	31644.7	30185.1	20137.7	44378.3	34429.4	40194.2	31170	31801.9	29689.8	27304.6	33819	35884.7	36953.9	29384.3	1	26819.4	16622.7	24116.8	7.76652	640.133	C31 H28 O15	CPD-14979
isovitexin 7-O-xylosyl 2''-O-arabinoside	1	1	1	1	1	89363.8	107812	95989.8	121031	109098	1	1	1	1	1	33203.4	17343.7	23423.6	31851.9	20056.6	1	1	1	1	1	4.66	696.191	C31 H36 O18	CPD-18157
phylloquinol	157583	35936.6	146442	58508	30030.6	169326	77584	47255.7	55170.3	170406	50639.5	329872	182426	92396.6	45297.9	225614	56362.9	66393.8	56875.3	53731.7	234149	77984.9	144608	260144	237905	17.94	452.366	C31 H48 O2	CPD-12831
4a-carboxy-4B,14a-dimethyl-9B,19-cyclo-5a-ergost-24(24<sup>1</sup>)-en-3B-ol	34274.4	41588.7	41969.5	52707	44142.8	45212.5	65453.9	50333	43980.4	10365.5	55848	60197.5	60176.6	69628.7	51135.1	32303.8	52223.3	50364.9	61164.2	51078.3	38671.6	58607.1	64509.2	28477.5	16598.6	20.2064	469.378	C31 H49 O3	CPD-12867
4a-formyl,4B,14a-dimethyl-9B,19-cyclo-5a-ergost-24(24<sup>1</sup>)-en-3B-ol	1	1	1	1	1	35931.4	11633.5	72503.3	96904.3	1	1	1	1	1	1	1	1	1	1	1	1	1	1	1	1	19.53	454.372	C31 H50 O2	CPD-12866
3-methyl-1,2-didehydro-2,3-dihydrosqualene	169155	61783.9	169589	113009	84866.4	189087	155178	95845	92475.9	139906	96131.9	195027	120930	122913	75930.2	162125	91037.4	100442	106052	113887	165219	107399	129599	141165	129596	20.782	424.411	C31 H52	CPD-14263
gossypol-6,6'-dimethyl ether	1	1	1	1	1	1	1	1	1	1	1	1	1	1	1	16974	10653.8	19056.7	12445.1	17310.8	1	1	1	1	1	7.68	546.238	C32 H34 O8	CPD-9527
pelargonidin 5-O-B-D-glucoside 3-O-B-D-sambubioside	1	1	1	1	1	1	1	1	1	1	27191.7	1	12019	1	16894.7	1	1	1	1	1	1	1	1	1	1	6.58	726.194	C32 H38 O19	CPD-18093
cyanidin 3-O-(6-O-B-D-glucosyl-2-O-B-D-xylosyl-B-D-galactoside)	12641.3	12540.9	38281.6	19906.1	71196.9	80191	54585.2	28477.7	27492	81668.7	55059.6	34455.6	34965.9	40312.7	69957.8	90158.6	50063	40530.5	59103.7	58501.9	61552.6	42540	81033.1	74723.1	33719.4	23.698	742.218	C32 H38 O20	CPD-14999
verdoheme	88260.8	85863.5	103592	120516	122251	191391	175175	181186	173103	98010.2	228786	189326	206410	171498	174285	169660	140379	190575	188692	184155	163321	52882.9	143618	98054.1	132855	7.768	615.15	C33 H29 Fe N4 O5	CPD-19719
lampranthin I	1	1	1	1	1	463999	544831	524372	606939	570116	76224.9	62910.9	93753.5	48003.5	53351.9	214108	147374	153952	186894	171002	1	1	1	1	1	4.65	695.191	C33 H31 N2 O15	CPD-15300
(<i>Z,Z</i>)-biliverdin-IX a	23371.5	1	1	18212.4	12865.2	39382.2	54515.6	44995.6	47782.7	27513.3	1	19321.5	38460.2	19953.3	16827.2	27941.4	57019.8	65121.6	54666.6	26989.2	1	1	1	1	1	6.83	580.231	C33 H32 N4 O6	BILIVERDINE
15,16-dihydrobiliverdin	32394.1	20040.5	20970.1	25292.6	33717.4	53771.7	38166.7	32918.7	25556.1	52065.8	158732	89875.3	124330	36078	84158.9	77891.9	39301	39152.5	43949.2	77167.5	37070.3	1	1	23180	31447.3	6.16	582.247	C33 H34 N4 O6	1516-DIHYDROBILIVERDIN
solasodine 3-O-B-D-glucoside	157438	66558.8	149181	85003.2	82546.8	151995	79763.4	73367	67915.4	117171	129970	253179	155959	105022	89398.2	203584	76529.5	74464.3	86456.5	67967.1	191507	122224	196079	222154	200848	19.25	575.373	C33 H53 N O7	CPD-13081
cholesteryl-B-D-glucoside	5.46848e+06	2.32386e+06	6.31825e+06	3.12394e+06	2.54409e+06	7.28557e+06	4.17383e+06	2.64235e+06	2462828	4.10151e+06	2.9916e+06	6.20717e+06	4216857	3.46957e+06	2.29831e+06	5378197	2854557	2.76374e+06	3.01913e+06	3173512	4736179	3.00928e+06	4.81932e+06	4843725	4.25502e+06	19.312	548.405	C33 H56 O6	CPD-556
lampranthin II	1	1	1	1	1	1	1	1	1	1	144493	82555.6	104326	77984.8	101948	34691.5	1	1	18106.7	50304.2	1	1	1	1	1	6.58	725.19	C34 H33 N2 O16	CPD-15297
C-132-carboxypyropheophorbide <i>a</i>	1	1	1	1	1	63485	74887.7	85106.1	107077	65791.7	1	1	1	1	1	42214.4	27373.7	29747.2	49943.4	34125.9	1	1	1	1	1	2.12	577.231	C34 H33 N4 O5	CPD-14963
castasterone-23-O-glucoside	17600.4	30094.1	1	1	62354.5	48835	33872.7	30006.2	40917.7	20691.1	1	1	1	1	1	24251.9	118963	128361	74436.5	15266.2	12122	1	12170.9	12671.1	1	14.68	626.41	C34 H58 O10	CPDQT-522
brassinolide-23-O-glucoside	1	1	1	1	1	1	1	1	1	1	1	26782.2	1	1	1	21583.8	1	1	1	1	12196.4	1	13222.6	25245.2	11443.6	19.05	642.415	C34 H58 O11	CPDQT-523
7<sup>1</sup>-hydroxychlorophyllide <i>a</i>	1	1	1	1	1	136467	88680.9	118691	151834	141705	1	16514.1	11271.4	1	1	25999.1	100161	121704	80507.4	18450	26401.2	27501.7	34515.3	37538.8	1	7.62	628.215	C35 H32 Mg N4 O6	CPD-7015
pelargonidin 3-O-B-D-(caffeoyl)-sambubioside	1	1	1	1	1	1	1	1	1	1	27191.7	1	12019	1	16894.7	1	1	1	1	1	1	1	1	1	1	6.58	726.194	C35 H34 O17	CPD-18100
red chlorophyll catabolite	1	1	1	1	1	140996	117761	169275	167568	131110	1	1	21581.2	1	1	1	1	1	1	1	78178.4	10942.3	51225.7	54767.5	54001.1	5.5	624.273	C35 H36 N4 O7	CPD-7063
hyperforin	19900000	15800000	16400000	16700000	16600000	23700000	23600000	29300000	20400000	28100000	18600000	23400000	18900000	23000000	21600000	30500000	25900000	22500000	22200000	22500000	31500000	38000000	57200000	32500000	24500000	25.11	536.384	C35 H52 O4	CPD-9635
stigmasterol 3-O-B-D-glucoside	1	427335	1	466237	465283	43645	12170.3	503498	484503	24714.8	506658	78369.5	45858.3	586954	516099	48976.4	652736	613929	636710	611533	42338.8	567542	19331.4	41895.7	35104.1	18.5396	574.419	C35 H58 O6	CPD-11606
B-sitosterol 3-O-B-D-glucoside	608834	641058	625378	671514	634111	615329	633263	644608	657848	613889	493448	663230	547241	661439	596519	621724	633582	549591	553639	515676	644154	714509	743595	654262	631193	19.452	576.434	C35 H60 O6	CPD-11608
dipalmitoyl phosphatidate	6.96681e+06	7.5942e+06	8.19429e+06	8037483	8298281	8257620	8298226	7.51773e+06	7.77009e+06	7.98707e+06	7722418	8676133	7067252	96832.3	92782.4	9001985	9003025	8645895	8510514	8359119	10200000	10300000	9054940	9014463	8810972	25.71	646.468	C35 H67 O8 P	CPD0-1422
1,2-dipalmitoyl-<i>sn</i>-glycerol	77514.1	101179	117989	100195	87072.8	76423.7	87788.9	106391	110772	88920.5	122272	118823	132526	90566	138599	130672	144031	129604	137134	124535	103584	126328	154250	132962	132430	20.832	568.504	C35 H68 O5	CPD66-34
adhyperforin	36437.7	26904.3	28065.3	30292.2	22024	52624.6	50168.7	96413.7	36741.7	169418	145389	49011.9	33064.6	52237.4	38631.5	86970	58514.5	51474.3	46196.7	41802.2	105284	137685	349700	99361.9	48998.5	25.458	550.398	C36 H54 O4	CPD-14533
gypsogenin-28-beta-D-glucoside	102614	64373	81598.7	87445.4	117868	79937.8	35182.5	52132.4	67761.4	31590.6	25028.8	63148.8	61546.8	23065.2	68102.9	21649.1	116260	151568	104034	19363.5	1	1	1	1	1	15.4	632.396	C36 H56 O9	CPD-9472
soyasapogenol B-3-O-B-glucuronide	18420.6	1	12044	17579	22055.6	13304.6	1	1	11610	1	1	1	1	1	11570.1	1	20937.2	35876	19915.6	1	1	1	1	1	1	15.386	633.4	C36 H57 O9	CPD-7612
(20S)-ginsenoside Rh2	1.31507e+06	440508	1.36979e+06	549865	502612	1792393	885017	485881	446870	821224	618025	1.4332e+06	917561	616132	424283	1.27982e+06	517446	484697	561880	571971	1.0715e+06	600391	1.26406e+06	1.03593e+06	892012	17.952	622.441	C36 H62 O8	CPD-12104
3-<i>all trans</i>-hexaprenyl-4,5-dihydroxybenzoate	16981.5	1	30426.3	1	1	46500.6	1	1	1	27850.8	11470.4	64725.2	24685	1	1	62273.7	1	1	1	1	45380.8	1	49028.7	67068.9	55837.8	18.07	561.389	C37 H53 O4	3-HEXAPRENYL-45-DIHYDROXYBENZOATE
1-linoleoyl-2-palmitoleoyl-<i>sn</i>-glycerol 3-phosphate	46516.2	34761.7	24571.1	53310.8	11220.8	40246.2	45020.1	1	47084.8	19027.6	39037.8	47394.9	65457.8	1	1	93068.5	1	66899.3	1	106220	17094.4	23540.4	1	1	47009.8	20.91	668.457	C37 H65 O8 P	CPD-8369
1-18:1-2-16:0-phosphatidate	155773	57411.9	164264	71104.9	70424.5	249458	109605	69207	67388.8	134966	106794	225828	137074	93408.8	66390.2	214546	78088.4	72991.5	81586.2	72064.2	157238	93962.5	206809	172306	144651	18.922	672.471	C37 H69 O8 P	CPD-8264
3-<i>all trans</i>-hexaprenyl-4-hydroxy-5-methoxybenzoate	276389	173811	253636	219552	196094	300874	214880	232641	202492	262620	227447	383463	287583	263377	194654	461210	377761	315384	347254	317652	299528	258994	343245	389394	385295	19.17	575.415	C38 H55 O4	3-HEXAPRENYL-4-HYDROXY-5-METHOXYBENZOATE
B-solanine	1	10644.6	11007.9	10961.3	1	1	1	10654.8	10838.3	1	1	1	1	1	1	1	1	10905.3	10811.2	11267.1	1	1	1	1	1	17.02	721.427	C39 H63 N O11	CPD-9212
1-[18-hydroxyoeoyl]-2-[18-hydroxy-linoleoyl]-<i>sn</i>-glycerol	646099	196469	698802	249133	245685	899018	413809	229129	201866	408780	292484	714200	458387	292592	190905	644973	234460	229915	253961	255896	504774	276220	623586	510156	432656	17.802	650.524	C39 H70 O7	CPD-17375
1,2-dioleoylglycerol	224817	195725	170204	227474	206049	11254	1	19321.2	17649.7	12639	17439.5	21198.1	18638.1	25157.5	43848.2	33330.9	40185	26603.9	19207.2	26903.9	26929.7	44297.4	83393.4	29367.3	24793.9	26.1433	620.532	C39 H72 O5	CPD-15977
4-aminobutanal	51034.3	1	1	297982	1	306626	426215	1	547418	1	1	353858	1	205033	271390	200315	1	1.07907e+06	1	1	341201	272901	306811	1	1	1.72231	88.0741	C4 H10 N O	4-AMINO-BUTYRALDEHYDE
L-canaline	1	1	1	1	1	1	1	1	1	1	1	1	1	1	1	1	1	1	1	1	151447	55044.9	105471	134286	134463	1.27	134.069	C4 H10 N2 O3	L-CANALINE
diethyl thiosulfinate	92036.1	120522	246515	200305	169459	128462	141487	125149	109568	118601	228634	210601	229393	211942	151099	120575	127442	144664	129323	126220	127736	100545	115841	127825	134145	0.98	138.02	C4 H10 O S2	CPD-17446
L-dithiothreitol	12367	21112.8	11672.6	12701.8	18236.9	1	1	1	1	1	11139.9	1	1	1	11856.8	11349	1	1	13137.5	10710.3	20430	1	18907	12577.8	11910.9	1.23	154.01	C4 H10 O2 S2	DITHIOTHREITOL
L-threitol	117406	117145	123790	127065	114956	101344	119510	1	118543	1	154087	154761	159296	158640	157129	51057.5	181090	197612	191168	195946	153149	134530	147762	161988	154028	1.86609	122.058	C4 H10 O4	CPD-6995
N-dimethylethanolamine phosphate	32665.1	24593.3	29039.5	34151.6	32600.1	63985.1	52076.7	44283.6	53487.9	51608.6	39959.1	12482.3	23454.5	27874	30628.6	82807.3	67416.1	83028.2	96486.1	81956.3	63074.9	29638	44363.2	53963.8	61081.1	2.19	168.04	C4 H11 N O4 P	CPD-5441
N-dimethylethanolamine	1	1	1	1	1	12242.4	11788.9	17160.8	12986.8	11940.3	1	1	1	1	1	1	10281.9	1	11377.7	1	1	1	1	1	1	1.78	90.0894	C4 H12 N O	CPD-5602
cystamine	677517	646181	586893	605078	666708	877286	663304	680378	632320	629165	215781	669338	159129	152815	166252	454990	390053	475806	440725	452565	445468	210914	1	404436	421423	6.03917	154.063	C4 H14 N2 S2	CYSTAMINE
2-iminosuccinate	185726	174638	173259	173476	188599	121580	126343	117010	121420	120306	171516	156497	202644	156720	164993	146476	126532	132815	149301	135763	135936	91147.7	97013	111049	145511	0.972	129.006	C4 H3 N O4	IMINOASPARTATE
raphanusamate	67907.7	38503.6	1	1	16975.6	1	1	1	1	1	1	1	1	1	1	1	1	1	1	1	1	1	1	1	1	1	161.973	C4 H4 N O2 S2	CPDQT-331
uracil	170224	210603	173260	192363	214967	111780	120172	108097	114947	108540	73927.5	86429.1	112890	79188.8	69786.4	112910	1	151396	125540	98273.9	116998	119816	129897	160321	126328	1.31792	112.026	C4 H4 N2 O2	URACIL
azaguanine	42008.7	28817.4	30498.2	33183.4	32894.3	106799	117909	111411	126609	100622	64712.3	92010.2	97870.3	69636.9	65327.8	92576.6	87073.7	97361.5	109858	100899	41490	1	45045.3	22061.3	30277.4	6.47708	152.045	C4 H4 N6 O	CPD0-1143
2-keto-4-hydroxybutyrolactone	122892	124296	99863	116462	902735	1.54433e+06	1.45657e+06	1.52561e+06	1.37318e+06	1.43251e+06	1	126244	663483	87705	113115	1	633690	1	176741	178716	1.40716e+06	728990	1.08184e+06	1.21534e+06	1.32453e+06	2.23545	116.011	C4 H4 O4	CPD-19606
(S)-malate	1	1	1	10587.1	1	1	1	1	1	1	1	1	1	1	1	1	1	1	1	1	1	1	1	1	1	7.75	132.002	C4 H4 O5	MAL
3-cyano-L-alanine	12123.6	13200.2	23187.2	17832.6	18864.8	1	1	1	1	1	13062.7	1	17817	10985.9	1	1	11633.4	1	1	1	13440.9	1	14654.4	12797.3	17670.8	1.22385	113.033	C4 H5 N2 O2	CPD-603
cytosine	414543	455424	380839	393257	719258	284065	224636	232367	269440	333220	124330	156917	175458	142280	129139	203048	363034	371149	293590	194959	162196	218027	212420	11618	172901	1.252	111.041	C4 H5 N3 O	CYTOSINE
(R)-methylmalonate-semialdehyde	1	24422.3	25710.1	1	188571	132722	3426.16	13624.7	85509.4	10088.6	194484	1	243854	1	1	1	102848	273818	1	53866.2	1	1	1	119261	1	4.84571	101.023	C4 H5 O3	CPD-12177
(2Z)-2-aminobut-2-enoate	620710	1	669466	756673	902735	1.54433e+06	1.45657e+06	1.52561e+06	1.37318e+06	1.43251e+06	734749	690652	663483	604133	575750	625820	633690	664641	661569	653024	1.40716e+06	728990	1.08184e+06	1.21534e+06	1.32453e+06	2.49667	100.037	C4 H6 N O2	CPD-15056
D-aspartate	12367	21112.8	11672.6	12701.8	18236.9	1	1	1	1	1	11139.9	1	1	1	11856.8	11349	1	1	13137.5	10710.3	20430	1	18907	12577.8	11910.9	1.23	132.028	C4 H6 N O4	CPD-302
5-amino-4-imidazolecarboxyamide	38086.9	29838.6	35040.8	34543.6	23472.8	1	37128.6	49479.4	18304.2	42301.2	1	28551	17366.3	47716.5	27603.7	50733.5	37465.5	54243.7	37334.9	54040.5	54624.2	11776	14592	26231.6	36668.5	7.76783	126.057	C4 H6 N4 O	CPD-3762
(S)-(+)-allantoin	1208042	1.44194e+06	14252.5	1.40121e+06	1.40289e+06	1.25033e+06	1.21464e+06	1.2725e+06	1045110	1.22622e+06	161067	1	1	1	120654	155874	155780	1	185644	1	1.80715e+06	1.45656e+06	1.65706e+06	1.54826e+06	1.64728e+06	3.56	158.041	C4 H6 N4 O3	S-ALLANTOIN
diacetyl	34286.8	29540.3	75825.4	66864.3	73439.5	241606	1	276063	304624	286520	1	113573	81552.7	1	104232	168731	151169	1	1	159062	1	67916.5	90262	120538	1	2.59333	86.0371	C4 H6 O2	DIACETYL
1-aminocyclopropane-1-carboxylate	1.93447e+06	2.13562e+06	664093	2.0043e+06	2.15214e+06	1.59673e+06	1.98337e+06	1.82851e+06	1.83004e+06	1.74552e+06	697529	902118	1.11836e+06	887098	694654	895792	975281	1.10336e+06	971082	894418	947356	605044	1.71378e+06	2.17272e+06	2.02116e+06	1.6232	101.048	C4 H7 N O2	CPD-68
3-ureidopropanoate	1	1	42065.8	36736.5	19796.5	10845.8	18723.4	21913.7	1	10820.8	50787.4	38058.3	60915.8	52855.8	18128.2	15696	15457.7	25815.8	1	11067.9	16697.7	1	10494	12029.4	19558.8	0.98	131.045	C4 H7 N2 O3	3-UREIDO-PROPIONATE
3-(methylsulfanyl)propanoate	140746	150190	135910	136235	137988	109111	106793	99746.1	98964.3	105570	583901	130190	125632	548754	533216	126025	135166	126594	119606	143087	604791	157615	167390	139769	628038	1.332	119.014	C4 H7 O2 S	CPD-7672
L-threonate	175508	140163	170255	167154	170139	1	44585.3	316661	267364	41801.8	1.35599e+06	1.02557e+06	1.12134e+06	950154	1.04501e+06	29450.6	30298.1	18185.4	24421	1	1	37349.8	107829	132594	1	4.21571	135.03	C4 H7 O5	L-THREONATE
1-deoxy-L-glycero-tetrulose 4-phosphate	1	38000	63711.9	59352.7	51515.4	27177.1	33817.1	37036.6	33544.5	28315.3	51116	63499.2	71040.9	71459.5	43683.7	52226.4	48101.4	64687.6	45896.2	45633.6	46932	35236.2	46957.6	59734.3	55655.5	1.69	182.001	C4 H7 O6 P	DIHYDROXY-BUTANONE-P
L-asparagine	67204.5	127301	217882	189904	169754	506221	451228	526880	485668	448336	359481	348688	435533	364341	272335	350118	357535	431709	381766	366356	152179	140278	110179	148726	132553	1.24	132.051	C4 H8 N2 O3	ASN
3-(sulfanylcarbamoyl)-L-alanine	1	1	1	1	1	1	1	1	1	1	172891	145257	155454	118645	116218	1	1	1	1	1	1	1	1	1	1	3.07	164.029	C4 H8 N2 O3 S	CPD0-1386
E-1-butenesulfenate	80839	78208.6	57209.2	59893.7	69789.2	38492.3	40536.8	40916.4	44971.1	41398.4	71686.2	66153.5	56886.8	52552	74111.4	55711.6	62402.2	49924.8	56614	55459.8	62744.2	33259.2	45640.1	43766.8	51617.3	0.98	104.033	C4 H8 O S	CPD-13605
ethyl acetate	554020	576788	400760	455457	622075	381563	554976	484434	460447	604890	193205	246982	376939	167250	99406.6	392061	1	483143	441653	383742	180915	167705	138108	437970	418144	3.09792	88.0533	C4 H8 O2	ETHYLACETATE
thetin	185504	219591	160146	1	265171	144924	131644	149156	161668	151716	241453	10202.6	11926.9	11018.4	224756	277273	304767	252863	278458	324783	307357	210070	329069	309527	283571	1.68	120.022	C4 H8 O2 S	DIMETHYLSULFONIOACETATE
threose	1	293763	313609	357949	443168	688603	680683	682959	1	629825	820503	782436	233058	486651	1	748780	746610	793616	704690	738957	499568	1	472822	694454	887924	2.16381	120.045	C4 H8 O4	THREOSE
E-2-methylpropanal-oxime	844656	685177	720048	760743	969540	1.94969e+06	2.10365e+06	1.9839e+06	2198736	1504200	1.24041e+06	1024211	1.22337e+06	986228	1.0114e+06	1.30131e+06	1.26469e+06	1.75145e+06	1972932	1.47133e+06	1.1277e+06	1	892066	1.44961e+06	881376	5.55792	87.069	C4 H9 N O	2-METHYLPROPANAL-OXIME
N-methyl-B-alanine	1	1	19735.6	12350	1	348077	345146	401334	396452	355729	29086.9	50423.8	66828.7	55536.5	18266	53671.5	46243.5	81363.7	49679.5	50404.2	1	1	1	1	1	1.21118	103.061	C4 H9 N O2	CPD-6141
S-methyl-L-cysteine	1	1	1	1	1	17596.3	1	28560.1	12034	1	20421.4	10999.1	17946.9	1	12369.5	1	1	18717.5	17292.9	11411.9	1	1	29733	1	10985.6	7.78	135.033	C4 H9 N O2 S	S-METHYL-L-CYSTEINE
D-allothreonine	278658	250747	216391	228683	234945	292616	286123	471256	264487	248782	639126	739890	1.04224e+06	276256	307935	538942	490137	674810	442904	444449	492494	148676	193181	487543	542413	1.634	119.059	C4 H9 N O3	CPD-10303
methiin	476855	626023	1.34906e+06	1.12168e+06	935703	690703	765739	697627	590470	641710	1.41986e+06	1.27075e+06	1.74299e+06	1.553e+06	772808	671075	626997	911307	681026	691251	693514	549259	621698	687940	786240	0.99	151.028	C4 H9 N O3 S	CPD-9277
ADT	152505	176931	122437	142474	201340	124007	168950	149933	149669	183632	29268.1	77399.2	114992	16656.4	1	124378	171225	155845	126005	108701	22044.6	16210.3	1	136605	131895	3.10783	117.051	C4 H9 N2 S	ADT
celosianin II	1	1	1	1	1	43761.1	37028.8	51966.5	33748.5	18940.6	1	1	1	1	1	1	1	1	1	17699.6	18167.3	1	13598.1	29944.2	30287.8	12.53	900.202	C40 H40 N2 O22	CPD-8676
delphinidin 3-O-rutinoside-7-O-(6-O-(p-hydroxybenzoyl)-glucoside)	1	1	1	1	1	19060.1	10764.6	1	1	1	1	1	1	1	26544	28743.7	11220.4	1	14077.2	20185.2	13282.4	1	20531.6	1	1	25.39	892.254	C40 H44 O23	CPD-16559
3,4,3',4'-tetradehydro-B,B-carotene	119785	81421.6	130010	116983	87646	1.22967e+06	906698	1757999	2.2185e+06	756732	89700.8	99684.3	77834.7	1	125308	119319	111674	104622	92514.1	1	149897	85624	123241	98925.3	92366.4	24.6991	532.399	C40 H52	CPD-7856
3,4,3',4'-tetradehydroisozeaxanthin	148295	67823.1	1	91113.4	85261.5	171061	89261.3	84831	79179.4	139354	131420	260972	152527	111588	76279.4	242399	88124.2	86522.4	91983.2	80931.2	1	124211	213217	257229	220081	19.2317	564.396	C40 H52 O2	CPD-7854
adonirubin	1	1	1	1	1	11208.2	1	12428.5	1	1	1	12206.1	1	14653	19475.9	15141.5	1	18601.1	12066.9	1	1	56205.7	1	34448.9	13984.1	24	580.408	C40 H52 O3	CPD-7849
(3S,3'S)-astaxanthin	453950	421727	465082	466237	455342	471910	435092	459937	441257	459692	485135	620943	513583	571796	508143	606958	539711	505267	537575	511671	496809	518020	581494	537186	517890	19.16	596.4	C40 H52 O4	CPD-7847
echinenone	804964	1	775368	468863	417635	927610	553739	1	400178	680797	560870	1.09106e+06	715046	553076	1	995393	440335	447469	490467	426823	883432	580670	906260	973934	863693	19.2482	550.41	C40 H54 O	CPD-7850
4'-hydroxyechinenone	1	33939.1	106121	134426	74023.4	20588.9	34902.3	38681.4	66678.3	81207.9	1	1	12313.1	1	26609	1	1	23037.2	1	1	1	1	1	1	1	20.52	566.415	C40 H54 O2	CPD-17652
4'-hydroxyadonixanthin	36565.2	11290.9	39937.9	27096.6	11678	57413.4	17322.1	25297	17685.5	25919.4	24576.1	85581.4	48804.3	30840.3	11610.1	80071.5	36953.8	30087.9	35809.1	29961.6	58234	32391.8	74733.4	79759	62342.9	19.152	598.403	C40 H54 O4	CPD-20426
prolycopene	117732	14092.2	119137	68706.1	63673.1	145371	94907.5	79810.3	1	119096	81635.8	177424	115516	79870.5	56732.4	212960	140637	122953	128393	121039	54272.2	110791	151310	157205	147611	19.1942	536.444	C40 H56	CPD-7496
3-hydroxy-&epsilon;,&epsilon;-carotene	30451.3	22402.5	1	25944	18359	19925	20386.6	18732.8	18588.5	25530.6	24390.1	1	19240.6	20237.7	26606.5	19908.9	18814.5	13829.6	26086.3	25582.7	19106.2	26103.4	28081.3	25922.4	1	24.94	552.433	C40 H56 O	CPD-7415
zeaxanthin	496037	379870	481957	464453	462995	648749	613789	466342	455827	448829	327852	531441	359278	476845	484455	489588	493486	552300	460628	478615	527658	535662	476998	482853	460725	25.71	568.423	C40 H56 O2	CPD1F-130
capsanthin	439451	178193	453621	234067	206299	577897	319213	216222	200443	338125	276498	584223	372217	279637	194772	532411	209231	223340	250514	238531	441018	268727	478979	480753	410502	19.172	584.418	C40 H56 O3	CAPSANTHIN
trans-neoxanthin	1	11254.9	11625.6	17949	17640.2	16268.3	17337	586984	17790.4	16238.3	733226	17721.9	1.06322e+06	11841.9	516230	11623.7	631111	10518.9	675521	714062	11221.8	17841	18295.3	17775.6	1.07547e+06	18.9683	600.422	C40 H56 O4	CPD1F-135
<i>all-trans</i> neurosporene	1	1	1	1	1	370128	232610	463946	594290	184993	1	11658.3	1	1	1	30843.5	28056.6	13945.1	19950.9	17326	1	1	1	19080.6	1	20.5725	538.458	C40 H58	NEUROSPORENE
hydroxy-B-zeacarotene	1	81904	80618.4	88997.2	1	82256	78649.1	68783.4	50909.9	100268	81542.5	1	80217.9	82892.8	76999	160956	1	84768.8	60198.5	83994.9	1	69648.6	140823	139388	120915	22.8705	554.449	C40 H58 O	CPD-7420
<i>all-trans</i>-&zeta;-carotene	1.74517e+06	611875	1.8551e+06	782518	682055	2.33303e+06	1.18047e+06	678165	638984	1.10143e+06	809539	1.88599e+06	1.22898e+06	890874	600673	1.69228e+06	719545	687855	781924	819164	1.44081e+06	843696	1.56263e+06	1.40773e+06	1.23917e+06	18.062	540.459	C40 H60	CPD1F-98
1-oleoyl-2-palmitoyl-phosphatidylglycerol	376627	113123	390414	156093	145187	513660	242392	154869	131412	288568	193342	467204	295385	187054	120695	397740	144532	154662	163180	163309	323583	175994	391565	328681	290787	18.752	747.524	C40 H76 O10 P	CPD-2183
precorrin-1	73945.4	33114.2	44858.9	34571	27711.7	628346	690529	693127	753947	541293	41351.1	45184.7	47195.2	32006.7	39254.4	131299	163889	164859	176176	131862	308165	234297	301567	414589	284513	10.95	842.218	C41 H38 N4 O16	CPD-9038
cyanidin O-O-[6-O-(6-O-4-hydroxycinnamoyl-B-D-glucosyl)-2-O-B-D-xylosyl-B-D-galactoside]	1	1	1	1	1	19984	24157.8	25315.7	18577.2	1	1	1	1	1	1	1	1	1	1	1	1	1	1	12817.8	17527.5	12.53	887.237	C41 H43 O22	CPD-15000
1-18:0-2-18:4-phosphatidylethanolamine	114746	95615.3	144000	140901	36166.5	228367	265170	249154	242576	258257	500015	248400	356554	334671	530066	696722	362514	229225	284052	482886	705214	577859	849291	751066	1.15141e+06	21.5	739.509	C41 H74 N O8 P	CPDIO2-4
1-18:0-2-18:2-phosphatidylethanolamine	1	1	1	1	1	1	1	1	1	1	62535.3	1	50927.4	15872.3	28087.5	66190.6	1	1	1	53448.1	1	1	1	1	34485.8	22.7	743.54	C41 H78 N O8 P	CPD-8290
1-18:0-2-18:1-phosphatidylethanolamine	591310	1	637616	234257	1	840392	384510	221185	190375	437700	281479	691271	435457	275732	1	601142	214531	222142	238108	241525	485268	257010	573467	494125	417942	18.71	745.576	C41 H80 N O8 P	CPD-8289
precorrin-2	1	1	1	1	1	1	1	1	1	1	105372	12027.6	13169.1	25081.8	47330	1	1	1	1	1	1	1	1	1	1	5.86	857.232	C42 H41 N4 O16	DIHYDROSIROHYDROCHLORIN
dimeric urushiol	1	1	1	1	1	1	1	1	1	1	1	1	1	1	1	1	42515.2	1	21151.6	11685.7	1	31410.4	1	1	1	22.58	626.446	C42 H58 O4	CPD-12622
dimeric urushiol peroxide	1	1	1	1	1	1	1	1	1	1	1	44990	1	1	1	17759.7	12491.2	17798.1	13329.8	11588.4	12196.4	1	1	25245.2	11443.6	20.3722	642.441	C42 H58 O5	CPD-9598
1-palmitoyl-2-a-linolenoyl-phosphatidylcholine	1	271342	1	272186	240879	1	1	37051.2	24002.9	16314.5	203524	1	113246	262349	106595	238219	64327.5	311643	73927.6	198141	105218	53884	102565	105458	262954	22.593	755.54	C42 H78 N O8 P	CPD-8159
1-palmitoyl-2-linoleoyl-phosphatidylcholine	1.30786e+06	1.55447e+06	2.07899e+06	2151772	927246	3.16557e+06	3.94197e+06	3.71809e+06	3.32436e+06	2.98798e+06	7186163	4.82189e+06	6.29847e+06	5579641	6393715	9045742	5.19716e+06	4.39822e+06	5.72424e+06	8362760	6.7601e+06	5412860	889513	6.77758e+06	10600000	23.34	757.557	C42 H80 N O8 P	CPD-8158
1-palmitoyl-2-oleoyl-phosphatidylcholine	616925	581444	720914	779354	363949	1.34892e+06	1.58333e+06	1.42106e+06	1.23861e+06	1.09021e+06	2.4051e+06	1.31605e+06	1.74996e+06	1.42274e+06	1.80456e+06	2.48852e+06	1.23513e+06	1.21986e+06	1.44029e+06	2.51168e+06	3041761	1.84202e+06	2.94148e+06	2.60566e+06	4448787	22.63	759.574	C42 H82 N O8 P	CPD-8157
1-18:3-2-16:4-monogalactosyldiacylglycerol	1	1	1	1	1	11958.3	27612.6	10819.3	26278.1	1	1	19106.9	1	1	1	19643.2	17541.1	1	1	1	1	11122.8	1	1	1	18.14	744.5	C43 H68 O10	CPDIO2-9
1-18:3-2-16:2-monogalactosyldiacylglycerol	281819	87909.8	276692	116635	128389	360615	170686	133654	104455	255924	196571	424986	272938	169382	113022	381175	120251	137130	137491	119771	308991	159463	343078	351202	298849	18.74	748.525	C43 H72 O10	CPD-8078
1-18:3-2-16:0-monogalactosyldiacylglycerol	63598.7	26545.6	119325	118314	101554	1	31039.9	32411.3	32767	29912.3	1	34254.8	30111.9	26969	1	64449.2	73874.4	60599.5	65081.8	52329.9	38574.3	1	1	73978.1	48539	22.584	752.537	C43 H76 O10	CPD-8074
1-18:2-2-16:0-monogalactosyldiacylglycerol	668313	760784	867698	778867	685240	714362	702887	798096	832712	779120	695675	798837	771311	734427	952075	962990	1095505	921652	932298	850963	1.053e+06	1.3348e+06	1.85731e+06	1.45375e+06	1.26886e+06	23.02	754.554	C43 H78 O10	CPD-8073
1-18:1-2-16:0-monogalactosyldiacylglycerol	43161.5	112416	1.59047e+06	1.63892e+06	777498	2.32418e+06	2.88519e+06	2718262	2418286	2.21197e+06	46611.2	1	50334	4.0616e+06	4578749	1	3.77767e+06	3.24598e+06	4.16402e+06	5.92402e+06	4770481	3.94668e+06	675288	4.94225e+06	7.53854e+06	23.3378	756.569	C43 H80 O10	CPD-2187
1-a-linolenoyl-2-a-linolenoyl-phosphatidylcholine	1	271342	1	272186	240879	19755.8	17773.8	17415.5	19614.5	10510	245782	1	1	262349	333684	11658.7	389299	311643	11675	10895.9	10939.7	17086.1	26430.1	10802.8	18466.4	22.09	777.531	C44 H76 N O8 P	1-183-2-183-SN-GLYCEROL-PHOSPHOCHOLINE
1-16:0-2-18:4-diacylglycerol-trimethylhomoserine	199537	62472.6	215685	74689.8	77127.3	292433	127546	71059.6	56083.3	144273	100137	233181	143740	89296.5	57667.8	204361	70469.4	71479.3	77489.4	84683.4	160147	81250.7	195834	159739	131226	18.71	731.582	C44 H77 N O7	CPDIO2-8
1-linoleoyl-2-a-linolenoyl-phosphatidylcholine	206284	234344	264158	272427	201431	806684	1.02905e+06	965017	863771	749246	2.15004e+06	1345648	1.79392e+06	1.56776e+06	1.78608e+06	2601474	1.37249e+06	1.16563e+06	1.56911e+06	2.39352e+06	1.95319e+06	1.35892e+06	1.70417e+06	1.78942e+06	3.12434e+06	23.2168	779.538	C44 H78 N O8 P	CPD-8093
1-16:0-2-18:3-diacylglycerol-trimethylhomoserine	1	1	1	1	1	48773.9	16376	1	1	28219.8	1	72484.6	38075.7	1	1	41858.1	1	1	1	1	46726.5	1	35434.6	45966.4	37831.8	16.16	733.609	C44 H79 N O7	CPDIO2-7
1-a-linolenoyl-2-oleoyl-phosphatidylcholine	774218	1	1	1.01417e+06	438484	1.77456e+06	2.10157e+06	1.87183e+06	1637687	1.4239e+06	3.24075e+06	1.72945e+06	2.39911e+06	1.96563e+06	2445256	3.60044e+06	1.63412e+06	1.59913e+06	1904996	3395765	4.20924e+06	2.50252e+06	3.96939e+06	3.50873e+06	6147029	22.63	781.556	C44 H80 N O8 P	CPD-8089
1-linoleoyl-2-oleoyl-phosphatidylcholine	419915	141355	95906.8	57565.6	1	57632.3	71173.8	53193.1	47715.8	30699.4	17220.3	39646	28791.5	58396.7	11085.9	55440.9	48175.6	45427.7	57289.4	22395.8	89245.5	53333.9	140838	83369.9	226584	23.1646	783.571	C44 H82 N O8 P	CPD-8088
1-16:0-2-18:1-diacylglycerol-trimethylhomoserine	1	11068.4	11921.5	11905.9	1	11168.5	1	1	10864.3	1	11980.3	12110.8	11172.6	1	11473	11434.8	11811.7	12255.3	11990.8	1	11427.2	17655.5	23090.6	18556.4	18847.5	20.6183	737.597	C44 H83 N O7	CPDIO2-5
1-oleoyl-2-oleoyl-phosphatidylcholine	693222	207083	108793	34322.7	1	140127	40920.7	1	1	49573.2	1	156301	65032.3	1	1	104184	1	1	1	1	97721.7	1	73030.6	102124	75411.4	19.1886	785.582	C44 H84 N O8 P	CPD-2181
1-18:3-2-18:3-monogalactosyldiacylglycerol	1.14017e+06	1.23303e+06	1.33441e+06	1.37167e+06	1.07045e+06	2.48164e+06	2.28414e+06	2.29754e+06	2379726	1920411	1.44834e+06	1.39193e+06	1.3874e+06	1.13646e+06	1.59363e+06	1.99897e+06	1.81628e+06	1827809	2.00907e+06	1.8426e+06	2.05176e+06	2.00096e+06	2909467	2.08965e+06	2.32746e+06	21.52	774.523	C45 H74 O10	CPD-8168
1-18:2-2-18:3-monogalactosyldiacylglycerol	668313	760784	370453	355365	685240	429633	395922	427187	452918	391973	597164	575289	577754	497210	706708	673694	625817	586684	618237	561611	607003	617860	993219	647902	692235	22.166	776.538	C45 H76 O10	CPD-8166
1-18:2-2-18:2-monogalactosyldiacylglycerol	540983	617320	710499	658018	532112	601236	591854	632552	664637	585341	749101	825979	782658	718416	946860	791935	778357	737167	753538	677075	1.1073e+06	1.20842e+06	1.62678e+06	1.19584e+06	1.06794e+06	22.58	778.554	C45 H78 O10	CPD-8165
vinblastine	41347.4	1	12626.6	42133	11416.7	47147.2	126591	25455.6	1	33776	1	273603	74137.7	12225.9	1	116378	86526.3	20979.6	1	62622.9	47132.9	1	56179.2	31947.9	21929.5	14.2479	812.428	C46 H60 N4 O9	CPD-7858
ubiquinone-<i>8</i>	80015.1	24198.4	78601.7	38371.1	29212.4	87334.8	51465.6	42208.9	32762.8	73278.8	45302.2	133195	80783.7	50164.1	29767.9	97914.8	35561.1	42427.6	38441.4	37466.5	94374.3	47797.4	82599.7	95592.6	92499.5	18.732	726.543	C49 H74 O4	UBIQUINONE-8
ubiquinol-<i>8</i>	708260	339166	819502	519077	367707	919438	647044	462130	445269	720880	430659	1.03704e+06	680164	596595	359671	815505	474064	463834	472946	506603	819467	504287	624673	787164	718563	20.03	728.579	C49 H76 O4	CPD-9956
1-16:0-2-18:3-digalactosyldiacylglycerol	413190	491700	544417	537780	467595	555834	533659	608807	622747	518772	610069	651949	649224	521519	639500	721711	748142	715526	742734	660731	548138	643898	832330	710699	661987	20.83	914.59	C49 H86 O15	CPD-8164
1-18:2-2-16:0-digalactosyldiacylglycerol	6907202	7.91729e+06	8.11077e+06	9075321	7.81878e+06	8686078	8697584	8681430	8887064	8513574	8.14391e+06	9630547	9029041	8845600	10000000	9641463	10100000	9822174	9688122	9225073	9140307	10100000	10700000	9473849	9586376	21.372	916.607	C49 H88 O15	CPD-8161
1-18:1-2-16:0-digalactosyldiacylglycerol	290478	365708	442668	413264	349872	305920	334781	383202	409407	385868	372770	439731	419698	398777	526043	541643	648444	521294	540596	466612	485604	618058	814207	642162	587125	21.99	918.621	C49 H90 O15	CPD-8160
N-methyl-&Delta;<sup>1</sup>-pyrrolinium cation	117024	102395	103474	106521	113090	456753	453731	455304	443317	424569	704818	639476	720281	492304	602372	567391	563953	594215	560069	580719	369752	227033	289094	335497	329550	1.38	84.0786	C5 H10 N	CPD-7994
N-hydroxy-L-valine	1	1	1	1	1	1	65005.9	41724.3	71030.2	1	11480.1	16530.6	26290.5	10968.9	1	1	1	13071.1	1	1	1	1	1	1	1	5.595	132.062	C5 H10 N O3	CPD-4862
5-phospho-D-arabinonohydroxamate	44173.7	10334.7	21217.7	1	1	1	1	1	1	1	1	1	1	1	1	1	1	1	1	1	1	1	1	1	1	2.52	259.005	C5 H10 N O9 P	CPD-15157
D-glutamine	1.14786e+06	1.52201e+06	2.07574e+06	1.96584e+06	1.94947e+06	3.07818e+06	2.85303e+06	2350643	2.56743e+06	2587531	1.87846e+06	2.13761e+06	2.29161e+06	2.16072e+06	1434602	1.99462e+06	2.11613e+06	2491340	2.23411e+06	2.22829e+06	1.44507e+06	1.14872e+06	1.24262e+06	1693493	1.64468e+06	1.26	146.067	C5 H10 N2 O3	GLUTAMIDE
L-cysteinylglycine	159695	163817	148762	167876	188468	227192	254114	235850	235986	200050	461922	448100	498203	376150	363889	317291	325952	398432	348082	337992	131513	68401.3	114031	121030	129698	5.718	178.044	C5 H10 N2 O3 S	CYS-GLY
L-seryl-glycine	1	24843.1	43454.4	37920.6	36645.9	1	1	45597.2	45118.2	35195.7	18926.5	23617.3	22565.4	39299.7	35284	36307.9	41604.6	24475.2	19716.5	43127.4	33938.9	13540	51181.6	36621.5	24427.6	17.1518	162.066	C5 H10 N2 O4	CPD-12607
1-pentan-3-one	240962	288544	509687	418886	379266	277385	329571	292535	257677	273021	542868	494153	648407	588350	325211	291986	271823	375237	285953	310769	311371	242532	276990	295987	319268	0.98	86.0729	C5 H10 O	CPD-13220
propyl acetate	1	1	1	1	10678.4	11586.6	11008.7	40018.2	48497.9	11578.2	22086.5	10979.2	12173.8	10379.8	1	16608.8	12696.8	11826	40183.9	17890.5	1	1	1	25348.1	1	6.19813	102.069	C5 H10 O2	CPD-18998
dimethylsulfoniopropanoate	1	1	29737.1	23077	18500.1	31114.9	29776.6	17543.6	19671.9	23589.7	54152.9	74143.2	77532.4	76370.6	37428.3	18045.3	16924	35830.6	29470.7	23530.7	11739.8	1	1	18605.7	17885.2	1.26	134.039	C5 H10 O2 S	SS-DIMETHYL-BETA-PROPIOTHETIN
<i>aldehydo</i>-D-arabinose	34906.3	37066.5	32453.8	42525.7	42437.9	53832.2	60650.2	62014	55348.4	48066.4	131528	117456	144659	117919	97638	85993	85953.8	106412	92052.8	93169.8	1	1	10644.2	23330.1	24687.5	5.71783	150.049	C5 H10 O5	CPD-15700
E-4-(methylsulfanyl)butanal oxime	100659	157815	148506	164102	174184	99108.3	120160	129178	118354	110187	157724	163469	171015	175125	140127	185292	187347	204427	179478	194788	184512	160097	191484	184798	191987	1.64	133.053	C5 H11 N O S	3-METHYLTHIOPROPANALDOXIME
D-valine	1.06507e+06	1.22614e+06	1.99449e+06	1.76055e+06	1.79625e+06	2.56121e+06	2.5562e+06	2.65281e+06	2348696	2.38428e+06	2.85517e+06	3.29278e+06	4.00706e+06	3.54071e+06	1.99588e+06	1.94978e+06	1.83812e+06	2.72114e+06	2.11471e+06	1.99262e+06	1.58789e+06	1.03465e+06	1164270	1613388	1.67522e+06	1.28	117.077	C5 H11 N O2	CPD-3642
S-ethyl-L-cysteine	23289.4	252102	354573	52411.1	477498	375411	423000	379466	364976	355339	302355	63494.2	89740	268110	58159.5	289911	1	355803	323469	284564	771100	360446	464952	485226	531879	2.12042	149.049	C5 H11 N O2 S	CPD-9300
L-selenomethionine	37785.7	45534.9	60693.1	38036.3	42817.3	45409.3	42621.3	46682.7	43017.9	45710.2	1	1	1	1	1	1	1	1	1	1	1	50090.3	68926.6	64853.9	70950.3	2.47714	191.006	C5 H11 N O2 Se	SELENOMETHIONINE
ethiin	1	15800000	16000000	17100000	17000000	25800000	23000000	23600000	23100000	10800000	28500000	25200000	26800000	22800000	23800000	23200000	19600000	24500000	24300000	23800000	23200000	10400000	17900000	14100000	1	7.76826	165.042	C5 H11 N O3 S	CPD-9280
L-phosphinothricin	21804.7	20330.3	21865.9	21440.7	28218.5	33799.9	31436.7	31638.7	29036.8	20325.9	24847.2	17297.4	22560.4	1	12506.4	18124.2	11695.4	13587.4	19378.7	14628	24462.2	1	18723.9	24128.8	22840.1	7.84783	180.04	C5 H11 N O4 P	L-PHOSPHINOTHRICIN
D,L- -hydroxyphosphinothricin	508040	773933	832892	814112	858974	626069	845265	709364	736249	755505	412393	506587	550197	517455	320214	961360	980162	1.1617e+06	1.01375e+06	967662	1.00805e+06	798861	770686	937035	971901	1.23	196.035	C5 H11 N O5 P	CPD0-1245
5-phospho-B-D-ribosylamine	50425.7	62709.6	67701.6	73297.9	78465.9	100737	99870.7	105062	84273	55517.5	124572	109739	117667	90327.9	102141	92326.1	83569.1	110247	96097.7	87289.4	82442.2	20645.8	86767.6	61117.3	75047.9	7.766	228.023	C5 H11 N O7 P	5-P-BETA-D-RIBOSYL-AMINE
3-dimethylsulfoniopropionaldehyde	171078	262290	471647	392734	364562	26680.1	17965	18233.5	11077.2	12766	623334	734555	11634.4	830702	482201	513431	465736	646141	579578	509084	474900	384398	431414	482321	537363	1.3744	119.056	C5 H11 O S	CPD-10472
2-C-methyl-D-erythritol 4-phosphate	1	10254.5	26977.5	23125.4	11882.9	1	1	1	1	1	27452.7	20646.4	37790.4	26463.1	1	1	1	15744.5	1	1	1	1	1	1	1	0.985556	214.029	C5 H11 O7 P	2-C-METHYL-D-ERYTHRITOL-4-PHOSPHATE
piperidine	1	1	1	1	10678.4	31971.4	42854.7	1	1	19975.5	22086.5	10979.2	17361.9	10379.8	1	17647.6	12696.8	34061.5	1	25682.2	1	1	1	25348.1	1	5.55077	86.0947	C5 H12 N	PIPERIDINE
L-methionine-D,L-sulphoximine	995863	1.42285e+06	1.40526e+06	1.40766e+06	1.4604e+06	851104	1.13871e+06	976602	1.00215e+06	1.04012e+06	740045	897982	907415	932520	628655	1.68247e+06	1.79145e+06	1.86545e+06	1.70701e+06	1.74917e+06	1.56396e+06	1246565	1.40151e+06	1.56994e+06	1.51886e+06	1.23	180.061	C5 H12 N2 O3 S	CPD-9035
xylitol	222733	209849	168871	171984	186613	31761.6	38592.3	36215.1	33561	1	117907	141062	112357	129638	130784	160294	165398	137515	148231	166786	126618	220351	220155	159254	138483	1.23208	152.074	C5 H12 O5	XYLITOL
phosphocholine	25546.3	40196.7	40262.6	38942.2	41494.8	29957.1	39226.4	33394.8	39223.8	36680.4	13230	21099.6	18396.3	20554.2	1	48511.1	49273	57341.5	49180.2	47737.6	50212.9	33865.8	32200.5	46972.9	47837.8	1.23	182.061	C5 H13 N O4 P	PHOSPHORYL-CHOLINE
L-ornithine	1	1	11520.2	1	1	11487.1	11570.2	13409	10816.7	11025.4	1	1	10857.8	11269.4	1	1	1	1	10995.7	1	1	1	1	11519.7	1	1.77	133.098	C5 H13 N2 O2	L-ORNITHINE
4-guanidinobutyramide	1.0518e+06	1.04817e+06	1.1565e+06	1.0304e+06	1.3144e+06	1.89853e+06	1531736	1.56844e+06	1590480	1.52847e+06	2.2522e+06	1.84218e+06	1563844	1.58043e+06	1.75586e+06	2532124	2.11396e+06	2.4693e+06	3.28062e+06	2.6689e+06	3.66473e+06	1	2.03836e+06	2.4391e+06	3.02602e+06	1.36792	145.108	C5 H13 N4 O	4-GUANIDO-BUTYRAMIDE
betaine aldehyde hydrate	1	128020	157406	108541	136594	120499	176193	132406	201900	219482	145323	259335	148431	148544	148579	155204	175431	158611	146804	149329	131989	296052	116683	221840	162139	7.26833	120.1	C5 H14 N O2	BETAINE-ALDEHYDE-HYDRATE
methylglyoxalbis(guanylhydrazone)	43491.9	50729	34119.1	36268.4	30613.8	1	1	1	1	1	1	1	39054.4	1	1	54348.3	96468.7	59510	61640.7	52024.7	1	1	1	40904.4	43231.4	1.24769	186.135	C5 H14 N8	CPD0-1398
dimethylsulfoniopropanoate-amine	317758	137009	74687.4	52408.5	83396.6	107645	106256	199569	107949	115158	147769	141378	169599	151009	128378	171384	139829	164568	167162	166392	91727.4	40976.8	70533.5	88723.8	78203.8	3.326	121.09	C5 H15 N S	CPD-10471
dimethylselenopropanoate-amine	298983	287623	250210	287379	271706	321597	418119	362315	1	315642	469554	435443	392757	430164	393459	520973	518955	541920	547677	526360	286735	197561	272528	278043	283857	1.9	163.042	C5 H15 N Se	CPD-13719
cadaverine	58525.3	81024.4	157794	11151.2	124901	130044	87384.4	84586.2	225669	108460	208015	318391	405551	297862	221534	191563	195352	348171	1130.71	139413	59802	43825.6	100608	67121.7	64132.2	1.312	104.132	C5 H16 N2	CADAVERINE
2-hydroxy-4-carboxypyrimidine	74846.2	99146.6	175801	165978	147740	107806	125601	116486	94762.8	109452	190236	177153	195715	182500	126313	106968	105680	122083	112197	113269	116237	84594.9	100518	111768	123116	0.98	139.016	C5 H3 N2 O3	2-HYDROXY-4-CARBOXYPYRIMIDINE
2-amino-4-carboxypyrimidine	2773957	3.01413e+06	2.33605e+06	2452377	3559058	2.29212e+06	3.15353e+06	2.90501e+06	2.751e+06	3.0645e+06	1.38237e+06	1.63523e+06	2.26311e+06	1.52901e+06	783822	2327131	3073957	2.87331e+06	2.67796e+06	2.30463e+06	1.23109e+06	1.27511e+06	995132	2.44771e+06	2450000	3.106	138.03	C5 H4 N3 O2	2-AMINO-4-CARBOXYPYRIMIDINE
purine	47928.2	83999.1	1	19154.3	158000	59816.2	80582.5	94325.6	164223	127639	144669	153082	60282.1	140308	59227.5	159402	100606	170355	170692	218938	116385	75822.2	82773.9	155954	102028	1.84	120.044	C5 H4 N4	PURINE
allopurinol	92930.4	89013.2	91010.5	68283.4	82931.2	105081	131027	1	1	130040	24497.2	1	16995.2	56392.2	1	41816	32040.3	33373.8	44340.6	34067.2	51996.4	79843.4	81566.3	1	57491.2	3.028	136.036	C5 H4 N4 O	CPD-9024
xanthine	103861	115708	1	110925	132414	171520	182297	183992	188443	179003	1	1	124277	102424	97608.4	154078	137617	148898	144960	1	1	126207	167734	191138	207155	1.88	152.032	C5 H4 N4 O2	XANTHINE
(S)-5-hydroxyisourate	18079.5	40414	47261.2	48963.2	54010.9	171807	151773	132926	141982	132914	41910	38794.9	48075.5	26959.5	14214.1	37573.4	47188.4	56106.7	52249.9	50892	33598.6	1	1	36050.5	39011.8	1.21	184.023	C5 H4 N4 O4	5-HYDROXYISOURATE
E-glutaconate	213103	200470	187043	190274	203280	139322	137432	137578	127207	130753	204506	189148	207845	188566	187178	148648	161011	162701	157020	161814	153083	112339	141136	137255	149240	0.98	128.012	C5 H4 O4	GLUTACONATE
(S)-dihydroorotate	30886.3	33305.9	27383.4	26249.2	32978.2	10861.9	11267.6	11496	10613	16686.8	27885.3	27324	35619.4	23298.9	27780.2	23479.5	18231.9	18336.1	17868.8	13225.1	13060.2	1	15993.1	1	11449	0.98	157.029	C5 H5 N2 O4	DI-H-OROTATE
(S)-2-oxo-4-hydroxy-4-carboxy-5-ureidoimidazoline	1	1	1	11245	1	27634.8	18988.7	27028.5	17997.7	13045	58528.5	56957.1	64835.5	58408.4	52064.4	30389	28153.8	24765.6	30206.9	30208.8	16589.1	10993.3	11509.7	11062.3	12071.6	1.19	201.02	C5 H5 N4 O5	CPD-5821
adenine	2.50448e+06	2469690	2277618	2.25132e+06	3.06674e+06	1.39272e+06	1.27006e+06	1.29081e+06	1.27932e+06	1.40609e+06	1412748	1525399	1.55949e+06	1.57258e+06	1.57078e+06	2103922	2.33674e+06	2336201	2.25344e+06	1.93701e+06	1.33044e+06	1.53395e+06	1432478	1543046	1.31976e+06	1.76	135.054	C5 H5 N5	ADENINE
isoguanine	556243	657108	515656	552626	923954	126413	73487.7	99413.3	112321	320692	210080	240459	332064	219100	203313	457958	465889	452018	535997	442598	293986	337471	330754	63076.3	292049	1.7576	151.048	C5 H5 N5 O	CPD0-2461
1-pyrroline-2-carboxylate	1	1	1	1	1	1	1	1	1	1	32175.2	26986.3	28729.8	17221	22959.4	1	17707.9	19267.1	16876.4	17006	1	1	1	1	1	5.73	112.041	C5 H6 N O2	DELTA1-PYRROLINE_2-CARBOXYLATE
5-oxo-L-proline	35398.8	31262.4	29648.4	38413.4	42220.8	17978.2	1	19765.6	24145.9	1	64776.7	21418.6	26495.7	46251.5	28358.2	49680.6	1	16824.9	26698	31458.2	41363.8	1	23061.2	1	36306.7	6.5075	128.038	C5 H6 N O3	5-OXOPROLINE
2-oxoglutaramate	246377	1	296493	1	223140	1	1	1	1	1	1	1	1	1	1	1	1	1	1	1	1	1	1	1	1	2.43667	144.027	C5 H6 N O4	2-KETO-GLUTARAMATE
thymine	118374	121123	72453.5	92324.7	260393	84407.1	74746.2	76499.8	97817	149392	1	12859	15434.6	1	10794.3	44315.6	76596.4	96433.6	68171.2	33281.5	38569.1	1	19313.4	88109.4	36879.8	2.35773	126.04	C5 H6 N2 O2	THYMINE
(S)-2-hydroxyglutarate	22721	22919.4	22812.2	30803.7	26286.9	10567.7	11211.4	12188.3	48707.5	17625	18987	13627.9	22877	32392.9	1	41124.3	32495	11527.9	45195.4	46877.1	59872.1	28077.3	11326.5	10814.5	16654.3	1.425	146.02	C5 H6 O5	CPD-381
pyrroline 5-carboxylate	175508	140163	170255	167154	170139	1	44585.3	316661	267364	41801.8	1.35599e+06	1.02557e+06	1.12134e+06	950154	1.04501e+06	29450.6	30298.1	18185.4	24421	32360.3	1	37349.8	107829	132594	1	4.34364	113.048	C5 H7 N O2	l-delta1-pyrroline_5-carboxylate
glutarate semialdehyde	577190	22157.6	1.33529e+06	1.24159e+06	1.08934e+06	16840	12586.9	868948	12608	822858	62239.2	1.3337e+06	1.50093e+06	1.4172e+06	32813.4	68148	66046.4	1.01868e+06	10402.2	10516.8	5448.78	702292	27883.8	33022	11064.1	1.4036	115.038	C5 H7 O3	CPD-280
4- fluoroglutamate	16500000	15900000	16100000	17200000	17100000	25900000	22800000	23600000	23000000	10800000	28600000	25000000	26800000	23000000	23900000	23300000	19600000	24200000	24200000	23700000	23200000	10400000	17700000	14000000	16900000	7.768	165.042	C5 H8 F N O4	4--FLUOROGLUTAMATE
1,2-dihydropyrimidine	158468	145269	133845	143457	134532	131066	123656	119010	127334	119922	128609	148399	152969	42304.8	121524	139742	11067.1	33521.4	131516	28811.6	46351.7	131838	142116	123518	134264	14.476	82.0636	C5 H8 N	CPD-14075
L-glutamate	241778	266941	287329	309533	381047	280584	265268	285373	259548	232833	469629	382156	488627	379282	331935	159738	198424	240059	161130	222549	127628	42476.5	93715.7	153694	158102	4.578	146.043	C5 H8 N O4	GLT
erythro-4-hydroxy-L-glutamate	11526.9	21927.2	31175.4	26423.7	25875.9	83488.7	74475.2	64458.2	72905.2	68981.1	17582.1	20530.5	22660.2	18622	1	1	20963.9	26972.8	22527	21517.1	13849.3	1	1	19079.2	19956.3	1.23	162.041	C5 H8 N O5	L-ERYTHRO-4-HYDROXY-GLUTAMATE
5,6-dihydrothymine	19100.3	27721.1	35482.8	30007.4	31323	139481	127159	120387	145757	133940	36982.7	28346.4	33640.2	32705.3	18558.6	26882.9	27967.7	28656.7	29668.3	28370.5	69509.7	33750.8	44519.9	67746.4	57220.6	1.25	128.057	C5 H8 N2 O2	DIHYDRO-THYMINE
L-azaserine	85897.1	97200.3	100653	108815	104961	1	135294	146103	55826.3	120595	157592	151736	158087	122041	143179	124607	117496	145868	85824.4	118452	109124	43960.2	70690.2	103989	117486	7.76583	174.054	C5 H8 N3 O4	L-AZASERINE
pent-1-en-3-one	1	65866	17759.1	36838.6	30243.2	37296.9	31440.2	37918.9	1	30172	36671.8	32996.2	49705.3	42032.1	31011.4	1	48293.2	52844.2	48749.1	41486.1	36811.5	1	16962.4	1	24802.8	2.088	84.0582	C5 H8 O	CPD-13218
5-phospho-a-D-ribose 1-diphosphate	11606.1	23133.9	10237.9	17614.7	17640.3	1	1	1	1	1	19737.9	18983	25475.8	11371.7	22487.8	1	1	1	1	1	1	1	1	1	1	0.995	384.915	C5 H8 O14 P3	PRPP
3-methyl-4-trans-hydroxy-2-butenal	510086	514365	1	560454	562429	487769	449332	476174	439229	441798	747073	1	1	1	538116	593941	605765	611063	596110	578572	504102	2140790	414203	444723	432536	1.28	100.052	C5 H8 O2	CPD-4483
(2R)-2-hydroxy-2-methylbutanenitrile	4058081	263543	150097	146472	141013	198547	184251	191926	180826	168127	215685	198438	213265	178336	191371	178967	154945	191278	119432	179818	191560	74207.4	149883	115574	131030	7.768	99.0697	C5 H9 N O	CPD-12699
L-proline	1.37966e+06	1.82945e+06	1.20279e+06	1521849	1	1	1	720840	905176	604858	565765	1	538030	2125373	1	1	1	687462	809092	598638	2.40466e+06	846275	1.83234e+06	871318	1	4.76823	115.064	C5 H9 N O2	PRO
trans-4-hydroxy-L-proline	243533	24458.9	13363.3	27681.3	46874.1	420206	1355256	1.12558e+06	1520551	1	175675	190688	1	793428	304508	239307	555241	714881	681144	1	156599	190431	181001	1	392956	6.55095	131.059	C5 H9 N O3	4-HYDROXY-L-PROLINE
O-acetyl-L-serine	1.99677e+06	2507035	3.24803e+06	3.13544e+06	2.99953e+06	3.99392e+06	4210401	4058131	4.03042e+06	4.05265e+06	2.47316e+06	418442	3.01335e+06	2641180	2.0147e+06	506924	467784	482317	530654	529520	4081571	2.95067e+06	3.49157e+06	4.12366e+06	4.24691e+06	1.4092	147.052	C5 H9 N O4	ACETYLSERINE
3-(carbamoylamino)-2-methylpropanoate	33799.2	40017.6	76176	60775.7	56080	31128	41714.2	32868.5	34957.3	37808.5	81174.4	74101.2	94508.5	90572.7	55296.7	41339.6	38168.4	52644.1	40581.7	37731.4	47817	28356.3	35071.7	38023.5	45520.2	0.99	145.059	C5 H9 N2 O3	3-UREIDO-ISOBUTYRATE
isovalerate	74846.2	99146.6	175801	165978	147740	107806	125601	116486	94762.8	109452	190236	177153	195715	182500	126313	106968	105680	122083	112197	113269	116237	84594.9	100518	111768	123116	0.98	101.06	C5 H9 O2	ISOVALERATE
3-hydroxy-3-methylbutanoate	88237.6	99472.2	107021	97374.3	106701	130387	1	1	131641	116695	175667	170480	210360	191377	153163	198343	1	197938	204378	192427	106011	61877.1	94888.8	112418	94419.4	3.33318	117.056	C5 H9 O3	CPD-14642
2-hydroxy-4-(methylsulfanyl)butanoate	100659	157815	148506	164102	174184	99108.3	120160	129178	118354	110187	157724	163469	171015	175125	140127	185292	187347	204427	179478	194788	184512	160097	191484	184798	191987	1.64	149.027	C5 H9 O3 S	CPD-10468
(2R)-2,3-dihydroxy-3-methylbutanoate	12037.3	157815	148506	164102	174184	99108.3	120160	129178	118354	110187	157724	163469	171015	175125	140127	185292	187347	204427	179478	194788	184512	160097	191484	184798	191987	1.638	133.053	C5 H9 O4	CPD-13357
2-deoxy-a-D-ribose 1-phosphate	85897.1	97200.3	100653	108815	104961	1	135294	146103	119598	120595	157592	151736	158087	122041	143179	124607	117496	145868	136446	118452	109124	43960.2	128485	103989	117486	7.76583	212.011	C5 H9 O7 P	DEOXY-D-RIBOSE-1-PHOSPHATE
isopentenyl diphosphate	46591.7	38247.9	27923.3	26389.7	33913	16861.4	1	1	1	1	25795.7	32028.3	35066.4	25569.3	18046.4	16314.9	12216.8	16439.3	11880.9	18106.9	19103.7	1	10789	16167.1	10453.5	0.9725	242.985	C5 H9 O7 P2	DELTA3-ISOPENTENYL-PP
mono-trans, poly-cis-decaprenyl group	1	1	1	1	1	1	1	1	1	1	1	1	1	1	1	1	1	1	1	1	16038.1	37992.6	62647.9	24633.3	1	23.45	682.625	C50 H82	MONOTRANS-CIS-DECAPRENYL-GROUP
menaquinone-<i>8</i>	1	16339.6	12153.1	12066	15699.5	1	11741	1	16388.8	11780.4	18343.3	19330.4	23985	18567.7	26329.8	16123.8	22935.5	25875.6	19351.7	17972.3	10745.6	11842.8	37693.3	18285.6	10923.9	20.66	716.557	C51 H72 O2	CPD-9728
2-nonaprenyl-6-hydroxyphenol	247431	84190.3	272143	143521	89354.9	307151	199606	129289	122738	240259	110619	377943	223837	169465	85681.1	267176	127795	133371	132135	150257	288652	151040	210999	280170	251898	18.73	722.591	C51 H78 O2	CPDQT-16
1-18:3-2-18:3-digalactosyldiacylglycerol	643068	789936	806557	850358	762582	1.1496e+06	1.05956e+06	1.18485e+06	1.214e+06	930234	741356	705221	714243	536413	649570	875549	808764	853719	909531	773746	1.04343e+06	959557	1.42315e+06	1.06497e+06	1.1326e+06	19.89	936.574	C51 H84 O15	CPD-8081
1-18:2-2-18:3-digalactosyldiacylglycerol	6868340	385802	410184	9014585	361337	8612431	8630972	435880	8827364	8457818	8.08874e+06	9554304	8961734	8780405	9946702	508002	481818	9748109	9608107	9146755	477230	10000000	632645	9407880	503169	21.0288	938.589	C51 H86 O15	CPD-8083
1-18:2-2-18:2-digalactosyldiacylglycerol	2.16035e+06	2749452	2.95437e+06	3.15796e+06	2.65187e+06	2.8716e+06	2733738	3.07973e+06	3.09647e+06	2.56597e+06	2.84194e+06	2.58668e+06	2.92154e+06	2.45776e+06	3052325	3.49788e+06	3.17526e+06	3.33644e+06	3.38668e+06	3186158	3.99817e+06	4.32603e+06	5133960	4.18795e+06	4.32652e+06	20.952	940.606	C51 H88 O15	CPD-8082
3-nonaprenyl-4-hydroxybenzoate	1	191731	229454	195481	179374	48773.9	16376	209021	216482	28219.8	175176	72484.6	38075.7	174995	203982	41858.1	240964	235120	224919	215427	244160	271189	314906	279327	37831.8	21.0204	749.598	C52 H77 O3	NONAPRENYL-4-HYDROXYBENZOATE
3,4-dihydroxy-5-<i>all-trans</i>-nonaprenylbenzoate	157293	122974	207496	234821	74535	425637	518243	450762	399082	333691	835656	413394	602332	477883	640692	926952	398986	374188	464708	884083	1.09111e+06	603593	1.02791e+06	897450	1.70965e+06	22.622	765.582	C52 H77 O4	CPD-9896
3-nonaprenyl-4-hydroxybenzoate	47259.3	60709.9	70710.6	56736.1	1	1	61274	59236.9	65987	56173.5	50612.7	11309.4	56932.8	51997.3	10769.4	18665.5	71452.4	12475.7	10493.3	63041.9	17051.5	16423.5	11707.9	11511.4	77126.7	24.3152	750.601	C52 H78 O3	CPDQT-18
2-methoxy-6-<i>all trans</i>-nonaprenyl-1,4-benzoquinol	17968.6	1	19349.2	1.54835e+06	1.35036e+06	1	1.37104e+06	1.43005e+06	1.47428e+06	1.43668e+06	1.37795e+06	1	1	1.55007e+06	1616147	1.53536e+06	1.60399e+06	1565296	1.63017e+06	1.45072e+06	1	1.56608e+06	1	1.52162e+06	1.43542e+06	21.9063	752.594	C52 H80 O3	CPD-9870
3-methoxy-4-hydroxy-5-<i>all-trans</i>-nonaprenylbenzoate	26218.5	28167.8	45810.6	39409.5	30284	28143.9	1	43139.8	38691.5	1	27028.8	50057.6	34414.5	53965.2	68475.8	47217.2	67834.4	41929.5	51075.9	33808.1	1	1	1	1	37931.2	23.06	779.621	C53 H79 O4	CPD-9898
plastoquinone-9	494348	595371	677931	644723	591534	567623	561888	620106	638500	620275	581651	671230	628830	631367	709197	673546	744958	681377	705421	646489	600928	694109	762195	680569	624492	22.14	748.622	C53 H80 O2	PLASTOQUINONE-9
plastoquinol-9	868512	403763	1.03489e+06	636532	456977	1158236	788919	561211	522452	862863	522853	1314393	847251	738241	425254	1.02048e+06	588634	586229	588369	637522	1.02917e+06	604798	797267	974042	887962	19.92	750.623	C53 H82 O2	CPD-12829
6-methoxy-3-methyl-2-<i>all-trans</i>-nonaprenyl-1,4-benzoquinol	47301.4	60387	70536.1	61705.2	53508.2	51419.5	58159.2	52771.8	51947.7	1	61081.6	68169.7	69869	64234.1	78008.4	55385.9	63165.7	58673.6	57678.7	51950	47601.8	66534.6	1	1	55614.8	21.57	766.632	C53 H82 O3	CPD-9872
3-demethylubiquinol-9	271928	139786	279659	219229	161953	311142	233223	200399	204001	345633	243869	530206	355408	288947	184047	420238	217617	230656	245000	219091	413175	267257	317050	444268	402657	19.82	782.627	C53 H82 O4	CPD-7158
plastoquinol-9	17968.6	1	19349.2	1	1	22365.4	1	1	1	12957.4	1	31685.4	12428.5	1	1	19901.2	1	1	1	1	20343.7	1	16258.9	19955.2	17966	19.92	752.628	C53 H84 O2	CPDQT-459
ubiquinone-<i>9</i>	1	1	1	1	1	1	1	1	1	1	1	1	1	1	1	1	1	1	1	1	1	77747	156648	16722.5	1	28.19	794.615	C54 H82 O4	UBIQUINONE-9
ubiquinol-<i>9</i>	20570.7	1	30119.1	11872.5	1	35437.7	20040.7	1	1	29082.5	1	45934.1	26113.9	12772	1	25553.8	1	1	11238.1	11475	31348.4	17461.3	20248.8	31055.8	28112.3	19.8218	796.654	C54 H84 O4	CPD-9957
3-decaprenyl-4-hydroxybenzoate	1	15940.2	24027.9	22463.9	16070	293459	197684	119560	16761.7	21347.8	111298	28313.7	15586.9	34916.1	31248	16380.7	37117.5	21529	23389.6	16442.2	22833.7	50782.8	58232.7	42683.7	16151.7	22.0617	817.648	C57 H85 O3	CPD-9864
3,4-dihydroxy-5-<i>all-trans</i>-decaprenylbenzoate	63781.4	18127.2	77767.9	35991	22029.2	81918.1	53180.3	33425.2	30385	57841.8	23327.8	112982	59303	48666.5	19473.2	69387.5	32058.2	32009.3	32879.1	37133.6	76774.7	36946.7	58105.1	75190	69849	18.552	833.628	C57 H85 O4	CPD-9895
6-(<i>all-trans</i>-decaprenyl)-2-methoxy-phenol	1	1	11743.4	1	1	1	1	1	1	16842.5	1	1	1	1	1	18235.9	24170	1	10660.1	1	25536.6	62134	84315.4	45188.6	19191.6	23.563	804.684	C57 H88 O2	CPD-9865
3-methoxy-4-hydroxy-5-<i>all-trans</i>-decaprenylbenzoate	39543.4	41533.3	31319.4	75402.9	50720.7	54877.2	55476.1	100057	98960.6	139840	32481.5	92244.7	39340.3	135696	131935	157529	166670	106174	115688	91314.1	188397	357630	459983	249027	154812	23.99	847.645	C58 H87 O4	CPD-9897
ubiquinone-<i>10</i>	34320.7	10868.6	42712.3	22767.5	1	49969.3	32645.7	13431.5	18275.1	41497.2	13018.1	60272.2	38759.5	28709.9	1	47287.4	18945.9	19087.9	20153.2	21136.1	45274.2	21997.6	33185.8	48290.1	41352.2	19.73	862.662	C59 H90 O4	UBIQUINONE-10
L-2-aminoadipate	77139.9	97622.5	89477.1	90538.3	98080.7	35145.2	45748.3	38364.8	41297.3	46589.4	90200	88140.1	84543.3	77621.6	91226.3	71341.2	76026.6	72484.6	69447.5	74355.1	93307.8	64505.1	89361.8	92949.3	95127.4	1.23	160.059	C6 H10 N O4	CPD-468
4-hydroxy-4-methyl-L-glutamate	1.0242e+06	1.36128e+06	1	1.16199e+06	1.14979e+06	960329	1.0009e+06	1.07014e+06	804028	957413	769527	818275	787656	811294	847926	814055	682093	700768	841120	834774	1.52424e+06	1.21567e+06	2.11277e+06	2306877	2.19027e+06	2.34458	176.051	C6 H10 N O5	CPD-15319
histidinal	1	24843.1	43454.4	37920.6	36645.9	1	1	45597.2	45118.2	35195.7	18926.5	23617.3	22565.4	39299.7	35284	36307.9	41604.6	24475.2	19716.5	43127.4	33938.9	13540	51181.6	36621.5	24427.6	17.1518	140.084	C6 H10 N3 O	HISTIDINAL
6-diazo-5-oxonorleucine	1	1	1	1	1	1	1	1	1	1	99646.5	44372.8	63670.2	59062.6	66501.8	1	1	1	1	44192.3	1	1	1	1	1	4.91	172.073	C6 H10 N3 O3	CPD0-1627
(Z)-3-hexanal	488518	473443	475876	511763	475980	2.86971e+06	2.04488e+06	2.71203e+06	2.51125e+06	2098008	700218	640673	760840	513682	582530	1.26967e+06	1.13022e+06	1.28567e+06	1.43684e+06	1.29917e+06	1.52406e+06	768012	1.25276e+06	1.35593e+06	1.27383e+06	1.678	98.0736	C6 H10 O	CIS-3-HEXENAL
thiosulfinate	241778	266941	287329	309533	381047	280584	265268	285373	259548	232833	469629	382156	488627	379282	331935	159738	198424	240059	161130	222549	127628	42476.5	93715.7	153694	158102	4.578	162.017	C6 H10 O S2	CPD-9306
D-gluconate 6-phosphate	1	1	1	1	1	1	1	1	1	1	25239.9	17543.3	25017	22121.2	1	1	1	1	1	1	1	1	1	1	1	1	273.004	C6 H10 O10 P	CPD-2961
(R)-pantolactone	42008.7	28817.4	30498.2	33183.4	32894.3	106799	117909	111411	126609	85812.7	64712.3	92010.2	19705.6	69636.9	65327.8	92576.6	66202.7	97361.5	109858	100899	41490	1	45045.3	22061.3	30277.4	6.2975	130.063	C6 H10 O3	PANTOYL-LACTONE
diethylpyrocarbonate	42804.2	47826.1	64427.6	59442.2	40017.7	1	17498.2	11352.4	15961.8	1	63765.6	68087.5	67287.4	56499.2	70149.2	95949	77731.1	78249.7	83571.2	84340.7	66755.3	48021.1	58508.6	66980.8	67774.6	1.28	162.051	C6 H10 O5	DIETHYLPYROCARBONATE
L-galactono-1,4-lactone	159695	163817	148762	167876	188468	227192	254114	235850	235986	200050	104750	448100	21122.7	26184.2	54815.5	317291	325952	398432	348082	337992	131513	68401.3	114031	121030	129698	5.5644	178.044	C6 H10 O6	CPD-330
2-deoxy-6-phospho-D-gluconate	1	1	1	1	1	16781.4	11604.9	15999.8	1	10571.5	16188.9	1	26635.4	11524.4	1	10541.9	1	18191	1	1	11477.3	1	1	1	17110.6	0.98	257.002	C6 H10 O9 P	CPD-19599
L-pipecolate	161444	202936	206827	232618	165165	267098	225174	272648	250441	233948	179412	203737	382686	224034	160344	163707	12813.5	168176	157705	135890	207300	151675	174935	191266	224286	1.3	129.077	C6 H11 N O2	L-PIPECOLATE
S-trans-1-propenyl-L-cysteine	47615.8	72382.2	111311	104090	85808.9	60364.7	63359.5	67993.4	58042.1	60949.6	93634.9	107159	119763	122914	74008.9	89779.7	93977.2	121099	87779	100973	87560.5	78527.4	86655.5	102690	102431	1.672	161.048	C6 H11 N O2 S	CPD-17436
6-amino-2-oxohexanoate	1	10593.1	16332.7	1	17115.1	47949.9	34215.2	54802.2	48359.9	37589	35190.2	41138.1	68223.3	10668.7	22151.7	40586.2	33915.3	23281	27792.8	43123.5	11401.3	1	1	1	1	4.90105	145.074	C6 H11 N O3	2-KETO-6-AMINO-CAPROATE
alliin	1	1.90056e+06	1	1	1	2453623	2.81579e+06	2.66269e+06	2661439	2242706	5144660	4838195	5.51101e+06	4.36204e+06	4243277	3.56227e+06	3705673	4442466	4.10148e+06	4091232	1.44174e+06	1	1	1.3945e+06	1.39099e+06	5.71947	177.041	C6 H11 N O3 S	CPD-9269
-thiomethyl glutamate	329241	1.02971e+06	348188	384930	459109	12400000	1.01581e+06	11600000	11300000	6101653	593979	11900000	12700000	1.17801e+06	11400000	602164	567666	832370	11400000	11100000	11000000	825864	8.23353e+06	1.62343e+06	432929	6.534	193.036	C6 H11 N O4 S	CPD0-2023
L-histidinol phosphate	11258	17472.6	32011.2	22276.6	19958.2	1	1	1	1	1	1	1	1	1	1	1	1	1	1	1	1	1	1	1	1	0.96	220.049	C6 H11 N3 O4 P	L-HISTIDINOL-P
hexanoate	1	1	1	36736.5	19796.5	10845.8	18723.4	21913.7	1	10820.8	1	38058.3	60915.8	1	1	15696	15457.7	25815.8	1	11067.9	16697.7	1	1	12029.4	19558.8	0.98	115.072	C6 H11 O2	HEXANOATE
2-carboxy-D-arabinitol	1.31859e+06	1.31934e+06	1.2568e+06	1	1	3.68686e+06	3.57164e+06	3.86636e+06	3.88824e+06	3.60134e+06	3.22778e+06	3318859	3721219	2.669e+06	2.52214e+06	3.42846e+06	3.25682e+06	3.69565e+06	3726575	3.40658e+06	1.52231e+06	615717	1053299	1.15333e+06	1.31003e+06	7.03	195.051	C6 H11 O7	2-CARBOXY-D-ARABINITOL
S-methyl-5-thio-a-D-ribose 1-phosphate	1	1	74612.3	1	38844.5	17331.9	18694.2	17471.3	11688.7	20483.6	31876.9	28847.6	58453.8	49745.5	25628.7	16687.7	1	33949.6	18642.9	18386.6	18751.5	18993.2	11166.8	11888	24339.5	0.98	258	C6 H11 O7 P S	CPD-444
B-L-fucose 1-phosphate	55810.6	49552.8	71382.9	59642	65541.3	1	79995.6	88414.3	82309.7	82046.3	67116.3	67947.2	75858.2	66556.6	62626.7	116783	97154.8	17815.6	1	101595	100116	56693.5	80952.2	90193.8	101088	1.89	242.016	C6 H11 O8 P	CPD-488
a-D-mannose 1-phosphate	66607.3	94560.5	79927	94608.5	120673	288166	259055	280089	229892	274499	80244.2	73552.1	83932.2	74406.5	52147.3	69513.3	69926	76545.4	89242.6	79594.6	308684	147966	325817	263895	275776	2.518	258.013	C6 H11 O9 P	MANNOSE-1P
N,N-dihydroxyhomomethionine	28702.6	32854.9	38253.2	522453	470802	1.24982e+06	706589	1.08559e+06	1.01248e+06	683687	1.29737e+06	833706	1101285	621978	823503	572444	1	699464	1062177	888136	1.0392e+06	1	734417	556899	1	7.66545	194.044	C6 H12 N O4 S	CPD-14046
N<sup>5</sup>-methyl-L-glutamine	499340	483561	650851	578973	481316	481773	525284	522141	514570	552952	440595	506917	478125	504291	509181	542576	490498	470040	472613	477429	580100	553248	412552	400673	419431	7.25	160.087	C6 H12 N2 O3	N5-METHYLGLUTAMINE
butyl acetate	1	1	1	1	1	1	65005.9	41724.3	71030.2	1	1	1	1	25302.3	1	1	1	13071.1	11168.7	1	1	1	1	1	1	6.7	116.088	C6 H12 O2	CPD-13346
a-L-fucopyranose	1	18752.5	32067.3	22297.7	20613.7	51067.3	41482.3	49260.2	39573.7	45329.5	101795	113570	129132	133870	81120.6	44555.9	40915.9	47667.2	59296.8	52089	36006.7	18096	19702.7	30169.7	30927.8	1.24	164.067	C6 H12 O5	CPD-10329
<i>aldehydo</i>-D-mannose	995863	1.42285e+06	1.40526e+06	1.40766e+06	1.4604e+06	851104	1.13871e+06	976602	1.00215e+06	1.04012e+06	740045	897982	907415	932520	628655	1.68247e+06	1.79145e+06	1.86545e+06	1.70701e+06	1.74917e+06	1.56396e+06	1.49295e+06	1.41353e+06	1.56994e+06	1.51886e+06	1.23	180.061	C6 H12 O6	CPD-15373
difluoromethylornithine	11719.5	19464.3	11697.3	1	17468.3	12512.4	11356.9	11222	1	1	1	11547.8	13416.3	11900.5	1	12985.4	1	1	11910.4	1	11780.7	1	1	1	1	17.23	183.098	C6 H13 F2 N2 O2	DIFLUOROMETHYLORNITHINE
E-o-(methylsulfanyl)pentyl-thiohydroximate	1	1	1	11245	1	27634.8	18988.7	27028.5	17997.7	13045	31302.6	26299.3	35145	18834.3	52064.4	30389	11017	19213.7	13519.6	30208.8	16589.1	10993.3	11509.7	11062.3	12071.6	2.69667	179.039	C6 H13 N O S2	CPDQT-411
B-alanine betaine	2.2164e+06	2910822	4.78386e+06	4299485	4.58259e+06	6.31358e+06	6.60959e+06	6.85623e+06	6091154	5809660	4967296	4.70179e+06	5946164	5600579	3.42276e+06	5228673	4.81333e+06	6318229	5718907	4.83419e+06	5228182	3.20549e+06	3.97799e+06	4.76136e+06	5088857	1.768	131.093	C6 H13 N O2	CPD-6181
1-(methylsulfanyl)-5-aci-nitropentane	475126	629725	927412	845244	743658	1.23705e+06	1.05609e+06	1.12376e+06	1.01979e+06	1.05564e+06	2.26798e+06	2.36383e+06	2.80286e+06	2.85254e+06	1.88372e+06	1.29884e+06	1.27115e+06	1.53029e+06	1.37179e+06	1.36637e+06	838641	658594	751080	848615	855269	1.232	163.065	C6 H13 N O2 S	CPD-12392
-methylphosphinothricin	1	1	1	12343.2	17722.4	11199.1	30640.5	12761.4	17607.1	13802.1	99646.5	44372.8	63670.2	59062.6	66501.8	32650.6	25415.5	19525.1	26481	44192.3	46817.9	11784.2	27199.2	36139.9	39153.8	5.74682	194.064	C6 H13 N O4 P	CPD0-1249
D-mannitol 1-phosphate	106909	124373	51189.9	125112	1	1	297026	264711	1	244527	200122	115347	132145	52586.5	130117	125932	1	1	159778	109786	158072	11859.7	118011	1	1	1.42111	260.027	C6 H13 O9 P	MANNITOL-1P
monofluoromethylornithine	57770.8	57455	50823.4	52794.5	63103.4	104446	108310	100741	95818.3	87387.9	299530	101288	320242	239639	81566.1	79092.5	66378.1	84257.4	84370.3	79582.1	88329.4	27505.4	57696.4	81083.8	95877.4	1.3852	165.101	C6 H14 F N2 O2	CPD0-1240
diisopropyl fluorophosphate	1	1	12438.5	10518.9	16673.7	65335.1	34677	18156.7	29217.5	35809.9	83461.3	73035.6	59326.7	61340.3	55060.9	109148	75229.8	98294.6	130105	102185	170290	1	93274.5	90308.8	132850	1.36	184.067	C6 H14 F O3 P	DIISOPROPYL-FLUOROPHOSPHATE
Se-methyl-Se-L-methionine	1	1	1	1	1	1	1	1	76235.5	1	1	50673	73315.3	1	49621.5	1	1	1	1	1	72041.2	1	1	1	1	7.74	206.02	C6 H14 N O2 Se	CPD-12025
1-deoxymannojirimycin	74033.3	657038	563140	381258	68004.8	155441	171018	142424	123281	108605	83459.5	74394.9	71501.4	95888.6	77527.5	548805	457658	408848	355236	319347	1.36137e+06	1.16316e+06	929135	906006	639888	0.972	164.09	C6 H14 N O4	CPD-16891
D-mannitol	45853.5	64286.9	65907.4	77104.6	61284.6	108436	136009	124471	40045.5	1	1	78219.4	85501.6	81880.9	59735.1	81201.9	82851.5	1	80405.1	84522.8	70119.4	48075.3	60050.7	1	66087	1.35476	182.075	C6 H14 O6	MANNITOL
a-monofluoromethylagmatine	1	1	1	1	1	31542.9	1	1	1	1	1	1	24867.7	1	1	7616.9	1	1	46413.2	12137.3	1	1	1	1	1	5.64	162.124	C6 H15 F N4	CPD0-1661
L-lysine	85758.9	72283.1	64740.7	74671	96386.3	117656	184828	111757	116539	110882	1	134447	157602	110413	104123	144157	128916	150126	149847	150198	218049	48324.2	107344	135855	167789	1.32208	147.111	C6 H15 N2 O2	LYS
L-arginine	339940	222947	282572	345327	1	308141	334604	1	315013	310685	1	355037	1	323337	385121	206876	329796	322008	1	276383	337899	1	338991	356210	331006	12.2221	175.124	C6 H15 N4 O2	ARG
triethanolamine	71326.4	81292.4	69528.9	79151.4	78634.3	120000	112895	124672	111559	93493	156256	140039	153383	149618	129335	69196.8	52412.6	46511.1	37455.3	30382.4	183440	116317	113089	104712	69867.8	2.378	150.109	C6 H16 N O3	CPD0-2459
oxalosuccinate	140027	157931	178425	164634	158721	133510	46927.5	98996.2	46515.4	97804.2	92002.1	63662	108398	210095	192504	146672	159552	149406	152045	147242	166293	245440	248859	82085.8	215689	2.1892	186.983	C6 H3 O7	OXALO-SUCCINATE
4-nitrophenol	92036.1	120522	246515	200305	169459	134355	141487	130986	109568	118601	228634	210601	229393	211942	151099	120575	127442	144664	129323	126220	127736	100545	115841	127825	134145	0.98	138.02	C6 H4 N O3	P-NITROPHENOL
4-nitrophenyl phosphate	1.11987e+06	1.124e+06	1.21539e+06	1.1526e+06	1.34702e+06	442218	419439	450809	447761	433672	915771	940152	988549	1.01358e+06	819417	857970	940552	976491	932465	971106	641285	1.18838e+06	932755	734936	736180	0.99	216.974	C6 H4 N O6 P	CPD-194
1,2-benzoquinone	1	29540.3	39634.7	31840.5	34058.8	241606	81958.8	276063	304624	1	72827.6	1	81552.7	49333.1	55717.2	118294	100608	1	98560.3	106021	49260.7	37337.8	43924.6	16097.3	63291.9	2.72048	108.019	C6 H4 O2	CPD-385
imidazole-pyruvate	1	15506.4	42065.8	36736.5	19796.5	10845.8	18723.4	21913.7	1	10820.8	50787.4	38058.3	60915.8	52855.8	18128.2	15696	15457.7	25815.8	1	11067.9	16697.7	1	10494	12029.4	19558.8	0.98	153.027	C6 H5 N2 O3	IMIDAZOLE-PYRUVATE
3,6-dihydronicotinate	22721	22919.4	22812.2	30803.7	26286.9	39012.2	50479.2	53279	48707.5	51870.6	12026.7	13627.9	19475.1	11517.3	1	41124.3	32495	38808.3	45195.4	46877.1	59872.1	28816.2	42650.8	54310.5	60020.5	1.88	124.037	C6 H6 N O2	CPD-14074
nicotinamide	501382	833421	855250	787291	682981	300364	286158	285268	508636	488625	345440	419707	451277	394244	1	674817	787635	570162	566365	623350	568685	130396	456460	540064	893446	1.22792	122.046	C6 H6 N2 O	NIACINAMIDE
1-methylxanthine	1.34842e+06	1.2858e+06	1.31817e+06	1368792	1.3838e+06	2131186	1877653	1.9385e+06	1.89714e+06	1407595	2.36475e+06	2.04163e+06	2.21058e+06	1.88295e+06	1.9729e+06	1.91759e+06	1.58066e+06	1.99128e+06	1994660	1.94444e+06	1.9181e+06	844698	1461875	1149650	1360287	7.768	166.045	C6 H6 N4 O2	CPD-9025
dinitrophenylhydrazine	25546.3	40196.7	40262.6	38942.2	41494.8	29957.1	39226.4	33394.8	39223.8	36680.4	13230	21099.6	18396.3	20554.2	1	48511.1	49273	57341.5	49180.2	47737.6	50212.9	33865.8	32200.5	46972.9	47837.8	1.23	198.035	C6 H6 N4 O4	DINITROPHENYLHYDRAZINE
catechol	554020	1	1	455457	622075	381563	554976	484434	460447	604890	193205	246982	1	167250	99406.6	392061	556455	483143	1	383742	180915	167705	138108	437970	418144	3.09857	110.035	C6 H6 O2	CATECHOL
phytate	10347.2	1	11129.8	17609.9	12145.1	17420.1	23197.7	22848.1	22819.7	17506.9	1	10952.8	11727.1	1	1	1	1	1	1	1	16483.8	1	1	1	1	1.10333	647.762	C6 H6 O24 P6	MI-HEXAKISPHOSPHATE
phloroglucinol	1	1	787394	805729	949332	824640	758048	883137	807516	914921	1.01699e+06	1.3587e+06	1.03616e+06	868414	597978	1290623	796721	1.00196e+06	1.09513e+06	766849	1086544	1.03878e+06	1.13235e+06	927581	1.08679e+06	17.24	126.032	C6 H6 O3	CPD-16
2-oxoadipate	1	1	1	1	1	105081	131027	122959	137304	130040	24497.2	1	16995.2	1	1	41816	32040.3	33373.8	44340.6	34067.2	1	1	1	1	1	4.65	158.019	C6 H6 O5	2K-ADIPATE
L-dehydro-ascorbate	1208042	1.45905e+06	1.52281e+06	1439221	1.44186e+06	1369090	1.33284e+06	1.402e+06	1.13891e+06	1.33916e+06	803463	809570	829305	970168	821989	657746	645387	648482	664391	634092	1.96998e+06	1.52915e+06	1783743	1.67834e+06	1.80363e+06	2.506	174.014	C6 H6 O6	L-DEHYDRO-ASCORBATE
3-deazaadenine	1	1	1	1	1	441405	297990	458696	323638	312256	442744	1	392931	1	1	1	1	1	1	250517	1	1	1	1	1	1.78	135.065	C6 H7 N4	3-DEAZAADENINE
7,8-dihydropterin	167994	206844	297723	278299	264730	276234	296421	1	274157	260084	1	382284	489534	408908	305124	414409	1	473705	420368	385061	242678	169979	188920	238584	239581	1.89773	165.064	C6 H7 N5 O	CPD0-1718
monodehydroascorbate radical	1	1	1	1	1	1	78950.9	61238.3	83047.3	1	1	1	1	37913.6	1	1	12506.5	36119.5	19927.9	1	1	1	1	1	1	6.71	175.022	C6 H7 O6	CPD-318
1-piperideine 6-carboxylate	38086.9	29838.6	35040.8	34543.6	35648.1	1	48832.5	49479.4	46468.7	42301.2	1	55482	58773.8	47716.5	53619.3	50733.5	37465.5	54243.7	56072.3	54040.5	54624.2	11776	30248.2	26231.6	36668.5	7.76783	126.057	C6 H8 N O2	CPD-7682
4-methylene-L-glutamate	54157.5	58335	50712.9	62407.3	65975	179988	175786	191697	194185	169545	161067	1	1	1	120654	155874	155780	177814	185644	1	69090.1	21261.2	53228.7	52380.4	62234	7.03	158.046	C6 H8 N O4	CPD-1774
D-<i>myo</i>-inositol (3,4,5,6)-tetrakisphosphate	29203.5	1	39496.1	1	1	35827.9	12403	1	1	13033.2	1	33655.9	18904.8	1	1	21591.5	1	1	1	1	25844.1	1	19989.1	25544.2	19584	18.32	491.867	C6 H8 O18 P4	CPD-178
furaneol (enol form)	2.89441e+06	3.92589e+06	8339102	6.74746e+06	5774952	4.16032e+06	4.64247e+06	4.19786e+06	3.67667e+06	4023094	8501172	1	10600000	9576674	4684756	4.14813e+06	3.88759e+06	5.63557e+06	4.22742e+06	4258448	4273750	3.71198e+06	3927997	4323969	4.8208e+06	0.98	128.045	C6 H8 O3	CPD-10211
adipate	117406	117145	123790	127065	114956	75725.4	87113.6	1	88084.4	1	154087	154761	1	158640	157129	1	181090	197612	191168	1	153149	134530	147762	1	154028	1.28	144.04	C6 H8 O4	ADIPATE
dehydroascorbate (bicyclic form)	1.0242e+06	811582	1.04321e+06	1.2156e+06	1.20506e+06	1.00362e+06	1.03421e+06	1.07858e+06	871739	1.00608e+06	766468	810853	780690	821944	847926	1.10312e+06	921770	1.15365e+06	771124	996089	1.62664e+06	1.37721e+06	2191724	2.41565e+06	2310260	2.3184	192.025	C6 H8 O7	CPD-13907
2-carboxy-L-<i>threo</i>-pentonate	10929	25196.6	48486.1	39314.9	39065.4	18916.2	24421.9	17673.9	11521.4	11754	53873.8	42763.6	57476.2	49797.9	28528	19414.8	17349.3	28300.5	18280.2	23896.7	19956.4	1	1	17973.7	25439.8	0.99	208.016	C6 H8 O8	CPD-13912
L-a-(methylenecyclopropyl)-glycine	531414	543549	494578	557412	605007	708210	797763	790039	753800	649125	1	1.44725e+06	1.74134e+06	1.31822e+06	1.19308e+06	1.05661e+06	1.07405e+06	1.32136e+06	1.16619e+06	1.14237e+06	426918	223701	353853	411788	396565	5.71792	127.064	C6 H9 N O2	CPD-9757
D-erythro-imidazole-glycerol-phosphate	11258	17472.6	32011.2	22276.6	19958.2	1	1	1	1	1	1	1	1	1	1	1	1	1	1	1	1	1	1	1	1	0.96	236.023	C6 H9 N2 O6 P	D-ERYTHRO-IMIDAZOLE-GLYCEROL-P
bacimethrin	314798	355995	388441	377568	360464	722844	577484	710894	626800	637751	622997	603372	648110	685494	524363	605183	617302	637038	639534	659652	352848	298953	348363	392323	355454	1.25	155.068	C6 H9 N3 O2	BACIMETHRIN
(S)-3-methyl-2-oxopentanoate	16772.1	18162.1	24707.5	22614.3	29779.3	62894.7	65150.5	70519.6	64178.4	56657.8	115942	83458.2	1	16693.6	79524.6	18926.2	19289.9	103779	23473.3	100762	62833.9	17990.2	36745	58993.1	50841.4	3.075	129.056	C6 H9 O3	2-KETO-3-METHYL-VALERATE
2-dehydropantoate	1	11494.9	1	35790.1	19763.2	62593.4	69303.1	61070.6	63536.8	39138.2	91595.1	80223.5	90425.5	84637	70501.6	99993.2	86497.9	90219	102096	101243	49273.9	1	24887.7	40021	40748.1	3.32727	145.051	C6 H9 O4	2-DEHYDROPANTOATE
5-deoxy-D-glucuronate	1.90683e+06	1.90056e+06	1.76692e+06	1.89071e+06	2155594	2453623	2.81579e+06	2.66269e+06	2661439	2242706	5099448	4838195	5.51101e+06	4.36204e+06	4243277	3.56227e+06	3705673	4442466	4.10148e+06	4091232	1.44174e+06	757620	1.21196e+06	1.3945e+06	1.39099e+06	5.718	177.041	C6 H9 O6	CPD-15127
a-D-glucuronate	329241	313364	348188	384930	459109	942972	1	971686	1	759467	1	491013	591051	483543	510790	1.56149e+06	556066	832370	918270	687025	561324	825864	426469	1	432929	5.56	193.036	C6 H9 O7	CPD-14488
N-acetyl-L-glutamate 5-semialdehyde	853600	839700	908060	1.01007e+06	991540	1.47518e+06	1.32631e+06	1.37179e+06	1.34229e+06	723114	1689768	1.44387e+06	1.53323e+06	1.32529e+06	1.37374e+06	1.31742e+06	1.09591e+06	1.41328e+06	1.36659e+06	1.33718e+06	1.31391e+06	584570	989554	801292	956252	7.768	172.06	C7 H10 N O4	CPD-469
L-a-amino-&epsilon;-keto-pimelate	1	1	1	12065	27156	71376.3	50997.3	47291.2	49067.5	64371.2	36215.1	38960.1	38633.3	18340.1	17779.9	27646.2	28195.9	40837.4	40809	28609.5	52843.5	17627.6	42033.7	39988	49967.4	5.92091	188.056	C7 H10 N O5	L-ALPHA-AMINO-EPSILON-KETO-PIMELATE
lathyrine	1	1	1	1	1	108436	117467	118740	40045.5	1	1	78219.4	85501.6	1	46280.4	81201.9	82851.5	1	80405.1	84522.8	70119.4	1	60050.7	1	66087	1.31	182.075	C7 H10 N4 O2	LATHYRINE
3-deoxy-D-arabino-heptulosonate 7-phosphate	63786.2	91180.6	118251	118776	108901	133455	134296	132179	106603	120102	103618	110601	132142	120208	102324	95088.6	109510	112398	109199	102755	142744	173005	198588	175425	183815	2.538	285.003	C7 H10 O10 P	3-DEOXY-D-ARABINO-HEPTULOSONATE-7-P
mesifurane (enol form)	169743	284205	148917	154617	169314	221452	200942	227295	17558	197766	223432	209589	1	195767	209066	38323.5	243566	237407	250428	31084.2	149663	113222	140095	146316	136261	1.75167	142.063	C7 H10 O3	CPD-10214
pimelate	21804.7	20330.3	21865.9	21440.7	28218.5	33799.9	31436.7	31638.7	29036.8	20325.9	24847.2	17297.4	22560.4	1	12506.4	18124.2	11695.4	13587.4	19378.7	14628	24462.2	1	18723.9	24128.8	22840.1	7.84783	158.058	C7 H10 O4	CPD-205
(2R,3S)-3-isopropylmalate	85897.1	97200.3	100653	108815	104961	1	135294	146103	119598	120595	157592	151736	158087	122041	143179	124607	117496	145868	136446	118452	109124	43960.2	128485	103989	117486	7.76583	174.055	C7 H10 O5	2-D-THREO-HYDROXY-3-CARBOXY-ISOCAPROATE
3-[(2'-methylsulfanyl)ethyl]malate	59554.1	54878.2	42073.2	55839.1	67837.1	68714.6	57715.7	61282.8	20288.6	62912.6	62276	59416	37655.8	49559.5	57036.6	53096.2	66944.1	58025.3	61485.4	71177.2	97812.6	87634.8	121386	94159.2	95439.2	2.55	206.022	C7 H10 O5 S	3-2-METHYLTHIOETHYLMALIC-ACID
B-(2,6-anhydro-3-deoxy-D-arabino-heptulopyranosid)onate 7-phosphate	1	1	1	1	1	1	1	10633.3	1	1	12464.7	1	12014	10554.1	1	10470.6	1	1	1	1	1	1	1	1	1	7.76	269.012	C7 H10 O9 P	CPD0-1373
hypoglycin A	49493.7	44389.8	45990.9	839049	749009	1.21082e+06	1.04345e+06	1.11531e+06	996420	1	1	2.30962e+06	2.74609e+06	2.78162e+06	1.82077e+06	1.26139e+06	1	1.49378e+06	1.33021e+06	1323426	822052	1	739571	837553	1	2.215	141.083	C7 H11 N O2	CPD-9699
a-ethyl-L-glutamate	114219	111371	111823	1	1	319035	305479	330124	342848	310850	278770	285381	329621	228002	216428	1	278710	325487	325715	299842	130498	47465.8	85669.6	103966	112393	7.03	174.073	C7 H12 N O4	CPD0-2267
3-chlorodiaminopimelate	62313.1	76207.9	82544.7	88017.9	89998.3	116707	109751	118203	111142	112824	145843	130704	135108	1	115452	110635	97376.2	130440	116195	123503	111185	57717.2	95315	79106.1	1	7.76783	224.055	C7 H13 Cl N2 O4	CPD0-1502
(2S,3R,6S)-3-fluoro-2,6-diaminopimelate	29062.5	23127.7	29764.5	31223.4	30474.1	27516.7	10777.1	98807.4	17104.3	10538.3	81512.6	87036.1	94532.6	75157.5	64242.9	90677.1	81839.7	91163.4	100586	89225.9	38391	1	29008.9	28959.4	46393.7	5.33333	208.079	C7 H13 F N2 O4	CPD0-1501
N-hydroxy DAP	11719.5	19464.3	11697.3	1	17468.3	12512.4	11356.9	11222	1	1	1	11547.8	13416.3	11900.5	1	12985.4	1	1	11910.4	1	11780.7	1	1	1	1	17.23	205.08	C7 H13 N2 O5	CPD0-1499
heptanoate	102955	101899	104571	108094	110753	32325.1	149424	42134.5	40543.7	20802.5	183523	164639	177311	149366	154509	148895	123908	154829	154219	153065	151902	63101.9	109646	88853.5	110023	7.4124	129.092	C7 H13 O2	CPD-7619
(E)-a-monofluoromethyldehydroarginine	1	1	1	1	1	1	1	1	1	1	1	1	1	1	1	1	1	1	1	1	48918.3	21272.7	13016.2	20481.7	1	0.96	205.116	C7 H14 F N4 O2	CPD0-1664
calystegine A3	45853.5	64286.9	65907.4	77104.6	61284.6	91012.4	90414.8	98809.2	91465.4	88984	1	78219.4	85501.6	81880.9	84577.5	81201.9	82851.5	121152	80405.1	84522.8	70119.4	48075.3	60050.7	63604.5	66087	1.5025	160.093	C7 H14 N O3	CPD-8001
N-hydroxy-L-dihomomethionine	17696.9	34980.2	45206.7	36421.2	34995.4	28113.7	29515.9	28578.3	20748.1	34224.1	51616	41590.5	53828.9	54990	35783.2	33726.8	32237.5	38395.9	33340.4	34674.7	32683.8	21221.5	29176.9	29576	29399.4	0.96	192.073	C7 H14 N O3 S	CPD-14047
N,N-dihydroxy-L-dihomomethionine	1	1	1	1	1	576682	677909	654410	738721	685764	174538	1	1	141797	148528	296774	230952	248665	269297	266314	40737.6	1	26029.6	47087.3	38901.8	4.65	208.059	C7 H14 N O4 S	CPD-14048
<i>meso</i>-diaminopimelate	1	1	1	1	1	46812.1	47015.1	55521.5	49759.9	46925.2	1	1	1	1	1	1	1	10837.6	1	1	1	1	1	1	1	1.27	190.093	C7 H14 N2 O4	MESO-DIAMINOPIMELATE
L-cystathionine	255595	258820	275795	275096	295526	99620.1	91710.8	92661.8	313364	288093	361670	342939	386260	330216	293692	302611	307431	341986	325330	1	315749	190646	255130	294072	1	1.95913	222.071	C7 H14 N2 O4 S	L-CYSTATHIONINE
L-selenocystathionine	309643	364309	345711	342526	341296	202130	178050	197408	45136.5	378870	224628	498154	532491	30083.6	303992	638656	649087	503432	638836	557013	544138	419395	432889	745281	763431	1.74	264.022	C7 H14 N2 O4 Se	CPD-13717
N-amino DAP	709255	411656	626069	1	649152	1	1	831638	1	485842	951873	1.13609e+06	1.32178e+06	1.04138e+06	1.13543e+06	1.35796e+06	1.24506e+06	1.39175e+06	1436220	1.33551e+06	1.70267e+06	1	1.28751e+06	1176538	1.5346e+06	3.268	204.095	C7 H14 N3 O4	CPD0-1498
a -ethynylagmatine	1	34980.2	45206.7	36421.2	1	28113.7	29515.9	28578.3	20748.1	34224.1	51616	41590.5	53828.9	54990	35783.2	33726.8	32237.5	38395.9	33340.4	34674.7	32683.8	21221.5	29176.9	1	1	0.96	154.117	C7 H14 N4	CPD0-1660
1-heptanal	38657.5	43286.1	31276.8	31170.8	43873.2	42900.7	37538.8	42024.8	38772.1	39516.9	25395.7	30532.7	29077.5	30830	39335.5	39188.2	31678.6	30018.7	39448.8	36311.8	41118.4	44485.1	41084.5	35877.1	32718.1	10.3	114.103	C7 H14 O	CPD-7620
a-(2,6-anhydro-3-deoxy-D-arabino-heptulopyranosid)onate 7-phosphonate	1	1	1	1	1	1	1	1	1	1	11278	12290.6	1	1	10583.5	1	1	1	1	1	1	1	24176.9	1	1	1.33	257.041	C7 H14 O8 P	CPD0-1372
a-monofluoromethylarginine	680069	720188	604961	701074	725783	649167	647642	645683	635362	661471	747525	732245	773451	748496	840474	657014	663473	680227	679326	665285	680078	653146	677063	693939	655042	12.906	206.113	C7 H15 F N4 O2	CPD0-1662
DL -a-difluoromethyllysine	146914	143920	132054	148040	146306	125324	131512	119964	123830	121428	145179	143900	143534	142058	146878	122950	133213	138042	129019	124380	144140	147445	128056	128177	139531	12.228	197.106	C7 H15 F2 N2 O2	CPD-7990
E-6-(methylsulfanyl)hexanal oxime	1	1	1	1	1	1	1	1.47173e+06	1.49431e+06	1.4395e+06	1	1	1	1	1	2.50855e+06	1	1	1	1	3.66213e+06	1	2.03554e+06	1	3.01641e+06	1.37	161.082	C7 H15 N O S	CPDQT-343
1,5-diazabicyclononane	2.75692e+06	3.08951e+06	3.77225e+06	3662843	3.85876e+06	5183964	5325505	5578352	5148265	4.84389e+06	4.37954e+06	4140388	4994662	4944575	4.23229e+06	5.69717e+06	5343441	5.80669e+06	5745288	5411264	4704282	3.09474e+06	3836995	4426186	4595342	2.08	127.121	C7 H15 N2	CPD-6122
spermidine	43491.9	50729	34119.1	36268.4	30613.8	1	1	1	1	1	1	1	39054.4	1	1	54348.3	96468.7	59510	61640.7	52024.7	1	1	1	40904.4	43231.4	1.24769	148.179	C7 H22 N3	SPERMIDINE
4-fluorobenzoate	74846.2	99146.6	175801	165978	147740	107806	125601	116486	94762.8	109452	190236	177153	195715	182500	126313	106968	105680	122083	112197	113269	116237	84594.9	100518	111768	123116	0.98	139.016	C7 H4 F O2	4-FLUOROBENZOATE
3-fluorobenzaldehyde	71317.6	72929.4	59843.2	69617.9	70803.6	46258.7	58779.5	51151.1	46900.7	50895.6	48883.8	45043.8	67336.9	36237.1	24766.9	46271.1	68586.2	60301.5	42568.5	47341.3	40293.4	242532	36797.2	55584.1	50532	1.302	124.033	C7 H5 F O	CPD-8780
anthranil	1	1	1	1	2.49938e+06	2.61537e+06	1	6.543e+06	2409809	40201.5	1	2.75258e+06	2.58263e+06	1	1	866872	1	2.57845e+06	1	1	1	1	2.82367e+06	231500	6.93139e+06	0.23	119.038	C7 H5 N O	CPD-16173
4-nitrobenzaldehyde	476855	626023	1.34906e+06	1.12168e+06	935703	690703	765739	697627	590470	641710	1.41986e+06	1.27075e+06	1.74299e+06	39717.1	772808	671075	626997	911307	681026	691251	693514	22977.3	11051.2	10879.7	786240	0.99	151.028	C7 H5 N O3	CPD-703
(S)-2,3-dihydrodipicolinate	1	1	17766.3	11162.2	24955.3	1	1	24173.7	1	17179	25832.1	18332.3	17906.3	12008.9	11704	17736.5	18043.2	19434.9	11299.6	18374.4	1	1	19152	20063.2	24006.8	12.9817	167.024	C7 H5 N O4	2-3-DIHYDRODIPICOLINATE
2-mercaptobenzothiazole	40454.6	43729.6	29484.3	38205.7	47894.7	20230.1	23992.5	19142.7	17788.2	18826.2	41490.1	38614.2	37483.7	31847.1	40467	27612	27198.9	27441.4	28194.4	28154.6	26963.7	1	12859.8	20346.9	24896.9	0.99	166.99	C7 H5 N S2	CPD-8766
2,4,6-trinitrotoluene	71352.8	108579	56464.9	75435.3	90592.4	24105.3	22422	11380.8	10728.9	27397	27515.4	23592.3	19146.7	1	19174.2	23744.3	73927	56978.9	12607	10785.9	1	1	19492.1	34149.7	29831.1	5.21591	227.013	C7 H5 N3 O6	CPD-9138
6-formylpterin	70447.7	105653	120687	123158	119115	45381.4	63108.6	44759.9	57224.2	59566.8	82340.2	88083.1	96794.3	98115	67254.6	78482	92167.7	98887.9	74484.6	80572.1	108612	82793.8	95230.4	105455	98424.9	1.23	191.046	C7 H5 N5 O2	CPD0-1471
benzoate	1	1	35828.8	10941.2	36918.2	1	1	1	1	1	11907	17303.6	16809.2	49651.3	12481.1	1	12704.6	1	1	11470.6	1	60424	42537.9	11992.2	1	1.42692	121.032	C7 H5 O2	BENZOATE
gentisate	35867.1	39291.9	33565.7	32421.7	43961.2	29270.2	32146.4	35735.1	29521.6	27844.7	13320.6	14721.7	22008.5	13127.5	12134.3	14902.2	14989.7	15002.3	15956.2	16614.4	1	1	14805.9	15318.4	15905.9	1.24	153.02	C7 H5 O4	CPD-633
gallate	375024	332857	454040	456850	257820	375270	367065	436225	334849	352624	507983	489892	375195	404752	265030	361721	381940	471411	339464	470490	1	240657	1	394899	516681	0.26	169.02	C7 H5 O5	CPD-183
anthranilate	92930.4	89013.2	91010.5	68283.4	82931.2	105081	131027	1	1	130040	24497.2	1	16995.2	56392.2	51498.6	41816	32040.3	33373.8	44340.6	34067.2	51996.4	79843.4	81566.3	1	57491.2	2.94619	136.037	C7 H6 N O2	ANTHRANILATE
3-hydroxyanthranilate	103861	115708	1	110925	132414	171520	182297	183992	188443	179003	1	1	124277	102424	97608.4	154078	137617	148898	144960	1	1	126207	167734	191138	207155	1.88	152.032	C7 H6 N O3	3-HYDROXY-ANTHRANILATE
benzaldehyde	1	65866	66109.9	36838.6	30243.2	1	1	37918.9	38962.2	30172	36671.8	1	1	42032.1	31011.4	49490.4	1	1	48749.1	41486.1	36811.5	1	1	34243.6	24802.8	2.09	106.04	C7 H6 O	BENZALDEHYDE
3-hydroxybenzaldehyde	117024	102395	103474	106521	113090	146287	124243	135082	124802	138115	149874	135050	144260	124678	127422	171289	163318	129434	129560	129481	128249	1	99529.6	95086.8	99237.8	5.01917	122.035	C7 H6 O2	3-OH-BENZALDEHYDE
3,4-dihydroxybenzaldehyde	2773957	3.01413e+06	2.33605e+06	2452377	3559058	2.29212e+06	3.15353e+06	2.90501e+06	2.751e+06	3.0645e+06	1.38237e+06	1.63523e+06	2.26311e+06	1.52901e+06	783822	2327131	3073957	2.87331e+06	2.67796e+06	2.30463e+06	1.23109e+06	1.27511e+06	995132	1	2450000	3.10583	138.03	C7 H6 O3	CPD-7616
phenylmethanesulfonyl fluoride	1208042	1.45905e+06	1.52281e+06	1439221	1.44186e+06	1369090	1.33284e+06	1.402e+06	1.13891e+06	1.33916e+06	803463	809570	829305	970168	821989	657746	645387	648482	664391	634092	1.96998e+06	1.52915e+06	1783743	1.67834e+06	1.80363e+06	2.506	174.014	C7 H7 F O2 S	CPD-5541
4-vinylpyridine	1	1	35828.8	10941.2	36918.2	1	1	1	1	1	11907	17303.6	16809.2	49651.3	12481.1	1	12704.6	1	1	11470.6	1	60424	42537.9	11992.2	1	1.42692	105.058	C7 H7 N	CPD-5542
O-aminobenzaldehyde	1	132611	128027	135993	141013	198547	184251	191926	180826	105253	215685	198438	213265	178336	191371	178967	154945	191278	189563	179818	191560	74207.4	149883	115574	1	7.76	121.052	C7 H7 N O	CPD-16172
trigonelline	5205997	5.55925e+06	5516068	5.57462e+06	371321	572909	515146	519821	503641	278461	650420	569605	595472	1	542996	2.68672e+06	2727788	554164	536364	518835	496372	846275	393910	3.11663e+06	1.88506e+06	6.22208	137.047	C7 H7 N O2	METHYLNICOTINATE
(S)-2,3,4,5-tetrahydrodipicolinate	298983	287623	268558	298445	291913	323442	336442	320704	1	314600	445477	418442	396731	343124	362612	506924	467784	482317	530654	529520	1	188865	234189	275120	275528	1.9	169.035	C7 H7 N O4	DELTA1-PIPERIDEINE-2-6-DICARBOXYLATE
6-methyl-H2-pterin	332295	343684	370827	381339	355910	453914	430192	428928	413991	235808	448877	450985	430974	439109	453911	460740	396760	424876	444386	435402	461837	353407	392627	339800	374310	7.768	177.062	C7 H7 N5 O	CPD0-1715
6-hydroxy-2-cyclohexen-one-carboxylate	12037.3	1	1	1	1	1	1	11772.7	1	1	1	1	1	1	1	1	1	1	1	1	11035.9	1	50837.6	5669.11	28128.9	2.32167	155.032	C7 H7 O4	CPD-13172
brocresine	1.24233e+06	1.23976e+06	1.3585e+06	1.28962e+06	1.52279e+06	481047	455223	496854	499733	477954	1.03516e+06	1.03586e+06	1.11753e+06	1.14661e+06	923044	967990	1.06172e+06	1.09779e+06	1.05336e+06	1.09731e+06	721074	1.32132e+06	1.05177e+06	824420	822607	0.99	216.975	C7 H8 Br N O2	CPD-15233
risedronate	1	1	30857.4	1	1	1	1	1	1	1	1	10952.1	11283	11159.7	1	1	1	1	1	1	1	12565.9	1	1	1	1.008	279.982	C7 H8 N O7 P2	RISEDRONATE
phenylthiourea	42008.7	1	30498.2	1	32894.3	106799	1	1	1	1	1	92010.2	97870.3	69636.9	65327.8	92576.6	87073.7	1	108727	100899	1	1	1	22061.3	30277.4	7.03	152.045	C7 H8 N2 S	CPD-7084
2-amino-4,6-dinitrotoluene	1	10254.5	26977.5	23125.4	11882.9	26518.3	34906.6	31055.4	34858.8	34228.5	1	20646.4	37790.4	26463.1	1	1	1	15744.5	1	1	1	1	1	1	1	1.15308	198.049	C7 H8 N3 O4	CPD-10450
paraxanthine	995863	1.42285e+06	1.40526e+06	1.40766e+06	1.4604e+06	851104	1.13871e+06	976602	1.00215e+06	1.04012e+06	740045	897982	907415	932520	628655	1.68247e+06	1.79145e+06	1.86545e+06	1.70701e+06	1.74917e+06	1.56396e+06	1.49295e+06	1.41353e+06	1.56994e+06	1.51886e+06	1.23	180.061	C7 H8 N4 O2	1-7-DIMETHYLXANTHINE
2-amino-6-carboxamido-7,8-dihydropteridin-4-one	1	1	1	1	1	1	1	1	1	1	19576.8	17357.3	19615.3	1	1	12251.8	1	1	1	16321.9	1	1	1	1	1	6.16	208.071	C7 H8 N6 O2	CPD0-1717
benzyl alcohol	10844.6	1	1	1	1	6251.46	29031	24189	1	21540.7	18412.1	10757.1	16473.9	1	17299.5	36911.3	34285.3	25972.1	35640.4	34340.2	22759.3	1	1	17035.2	21543.2	2.08	108.058	C7 H8 O	BENZYL-ALCOHOL
phenylmethanesulfenate	36074.6	17653.6	11007.8	1	1	1	1	1	1	1	1	1	1	1	1	1	1	1	1	1	1	1	1	1	1	1.73	140.028	C7 H8 O S	CPD-12491
salicyl alcohol	143035	734066	130085	159010	727334	1.02162e+06	852323	909781	943953	867070	474433	535128	688025	438819	463100	486366	502773	582790	508105	504845	458729	173067	1	438301	414587	5.59375	124.053	C7 H8 O2	CPD-173
3,5-dihydroxyanisole	140584	92754	24776.4	34089.4	1	1	1	1	1	1	1	1	1	1	1	1	1	1	1	1	1	1	1	1	1	5.77	140.048	C7 H8 O3	CPD-9494
N-acetyl-L-glutamate	227104	266573	359221	334778	319952	311834	332536	337195	311567	295714	437852	448715	555692	469011	366175	496278	469056	556510	508362	480494	276391	202641	216177	274287	266240	1.898	187.046	C7 H9 N O5	ACETYL-GLU
N-acetylglutamyl-phosphate	260213	305340	450952	416810	394342	256347	257437	236005	220242	227735	522828	460413	584481	484295	339247	266727	241530	317083	278528	273915	249128	149300	216606	233968	271777	0.99	266.004	C7 H9 N O8 P	N-ACETYL-GLUTAMYL-P
6-(hydroxymethyl)-7,8-dihydropterin	644442	12678.7	628939	12472.5	12983.7	32702.9	416504	357934	386088	28627.8	80385.7	78783.9	79910.9	65224.4	72328.6	40419.5	793728	41024.4	34431.8	50473.8	45958	19682.1	31171	53422.7	54687.5	1.6992	195.074	C7 H9 N5 O2	AMINO-OH-HYDROXYMETHYL-DIHYDROPTERIDINE
dopamine quinone	222733	209849	168871	171984	186613	31761.6	38592.3	36215.1	33561	40596.1	117907	141062	112357	129638	130784	160294	165398	137515	148231	166786	126618	220351	220155	159254	138483	1.24	152.074	C8 H10 N O2	CPD-8851
4-deoxypyridoxine 5'-phosphate	1	1	1	1	1	19302.3	6492.45	12680.3	44375.9	1	1	1	1	1	1	1	1	1	1	1	1	1	1	1	1	2.6	231.032	C8 H10 N O5 P	CPD0-1221
O(2),1,9-trimethylurate	80143.2	87214.9	87348.3	89961.6	92417.8	62122.3	81671.6	89193.6	90284.5	75169.6	49685.3	37036.8	55057.1	80537.2	25274.5	80205.1	57613.8	63981.3	68138.2	52530.1	12069	58408.4	78204.2	77463.7	82530.6	1.46	210.074	C8 H10 N4 O3	CPD-12507
2-phenylethanol	1	1	1	5635.12	1	62013.3	21212.8	24015	1	1	11136.7	11003.4	16217	1	1	1	8756.1	1	1	18575	11225.4	1	10453.9	11089.3	1	30.8592	122.071	C8 H10 O	CPD-7035
(2E)-4-hydroxy-5-methyl-2-propylidene-3(2H)-furanone	677517	646181	586893	605078	666708	877286	663304	680378	632320	629165	215781	669338	159129	152815	166252	454990	390053	475806	440725	452565	445468	1	1	404436	421423	6.02304	154.063	C8 H10 O3	CPD-10207
2-[(2'-methylsulfanyl)propyl]maleate	16710.3	11846.3	25043.6	24662.6	23816.9	49861.6	34830.5	35950.3	34979	37900.4	25536.2	33308.2	32430.2	31688.9	19714.4	73408.1	51724.4	67718.9	72979.7	57703	46245.5	1	33579.6	43003	50373.5	1.87792	202.024	C8 H10 O4 S	CPD-19477
3-carboxy-6-(methylsulfanyl)-2-oxohexanoate	1	1	1	1	1	1	12758.9	1	1	15393.6	18137.7	23267.8	6115.16	1	11076	10747.4	1	18437.2	1	1	1	78403.9	45569.6	28084.1	17610.1	5.48	218.023	C8 H10 O5 S	CPD-19491
2-(2-methylpyridin-3-yl)ethanol	1	1	1	1	1	290902	220504	280212	241603	256553	20431.9	26138.4	34470.6	21074	1	83169.3	49667.1	137021	70348.8	90695	117286	175200	195909	237201	101087	1.3	137.082	C8 H11 N O	CPD-15779
2-descarboxy-cyclo-dopa	1	1	1	1	1	1	50334.5	1	5655.16	28051.1	1	1	36726	30131.7	1	1	1	1	1	1	1	1	1	1	1	2.47	153.085	C8 H11 N O2	CPD-8853
ribavirin-5'-monophosphate	93533.4	110502	113350	118843	138602	184189	164316	170758	165788	170899	166346	165478	169660	144760	132183	139270	150307	165742	155750	165921	169071	97315.9	162601	165708	166827	5.918	322.035	C8 H11 N4 O8 P	CPD0-1492
(S)-9-(2,3-dihydroxypropyl)-adenine	1.39334e+06	1.37595e+06	1.41244e+06	1.47071e+06	1.36992e+06	1.78143e+06	1.6707e+06	1666670	1.60709e+06	857281	1.89977e+06	1.79898e+06	1.83372e+06	1.7035e+06	1.81393e+06	1.76971e+06	1.51257e+06	1.76388e+06	1.81285e+06	1.70109e+06	1.74227e+06	1083580	1.38869e+06	1.23225e+06	1.36051e+06	7.768	209.088	C8 H11 N5 O2	S-9-23-DIHYDROXYPROPYL-ADENI
tyramine	677517	646181	586893	605078	666708	877286	663304	680378	632320	629165	215781	669338	159129	1	166252	454990	390053	475806	440725	452565	445468	210914	293152	404436	421423	6.09792	138.089	C8 H12 N O	TYRAMINE
cyclogutamate	68293.9	78507.3	73097.5	59759.6	61940.8	147829	161616	135573	116641	100733	1	1	18621	17777	24589.8	494657	411602	370163	320894	293872	1.33617e+06	876778	859547	804048	583847	1.43522	186.072	C8 H12 N O4	CPD0-1276
pyridoxamine 5'-phosphate	1.39334e+06	1.37595e+06	1.41244e+06	1.47071e+06	1.36992e+06	1.78143e+06	1.6707e+06	1666670	1.60709e+06	857281	1.89977e+06	1.79898e+06	1.83372e+06	1.7035e+06	1.81393e+06	1.76971e+06	1.51257e+06	1.76388e+06	1.81285e+06	1.70109e+06	1.74227e+06	1083580	1.38869e+06	1.23225e+06	1	7.76792	247.044	C8 H12 N2 O5 P	PYRIDOXAMINE-5P
4-hydroxy-5-methyl-2-propyl-3(2H)-furanone	32122.2	1	19358.8	29004.5	32122.3	1	1	1	79048.8	1	72539.2	35343.6	53076.6	36887	43595.8	1	42710.9	87691.3	84934.8	84085.8	141661	1	1	1	41644.1	5.5575	156.078	C8 H12 O3	CPD-10210
suberate	1	1	1	1	1	1	1	1	1	1	99646.5	44372.8	63670.2	59062.6	66501.8	1	1	1	1	44192.3	1	1	1	1	1	4.91	172.073	C8 H12 O4	CPD0-1264
3-[(3'-methylsulfanyl)propyl]malate	55810.6	49552.8	71382.9	59642	65541.3	1	79995.6	88414.3	82309.7	82046.3	67116.3	67947.2	75858.2	66556.6	62626.7	116783	97154.8	17815.6	1	101595	100116	56693.5	80952.2	90193.8	101088	1.89	220.035	C8 H12 O5 S	CPDQT-36
pyridoxamine	148998	158195	161567	170851	166629	260914	226081	246026	237038	128953	283988	251256	265599	1	241439	235060	195617	246719	236062	230551	233679	99332	179667	143850	1	7.76783	169.096	C8 H13 N2 O2	PYRIDOXAMINE
(R)-lipoate	46591.7	38247.9	21961.1	20619.6	33913	1	1	1	1	1	25795.7	26472	28821.2	19534.9	18046.4	16314.9	12216.8	11342.9	11880.9	18106.9	1	1	1	10936.8	1	0.973125	205.029	C8 H13 O2 S2	LIPOIC-ACID
7-(methylsulfanyl)-2-oxoheptanoate	566744	773363	899278	855656	1.19822e+06	350085	986386	480222	649925	1.08157e+06	394445	487666	320807	370632	211203	169093	853976	761920	189470	542777	244671	1	172446	478562	229669	3.92542	189.064	C8 H13 O3 S	CPDQT-28
3-deoxy-a-D-<i>manno</i>-2-octulosonate	12524.3	1	1	11534.4	17680.5	64442.8	59509.2	66440.7	63181.1	62757.1	52681.8	57677.3	57418.9	43387.6	37079.5	54636.1	49839	62942.7	61879.3	57341.6	19235.4	1	1	1	12224.6	7.03	237.061	C8 H13 O8	KDO
4-methylene diaminopimelate	12364.4	18322.7	11303.6	17455.4	19121.4	22386.4	1	23959.7	16455.3	16435.4	48987.8	43682	50086.4	39779.4	31278.8	31849.6	24835.8	22567.6	36556.9	33226.4	19359.9	1	16950.5	19364.4	19204.5	1.27	202.093	C8 H14 N2 O4	CPD0-1500
sulcatone	122280	103911	1	102186	96986.6	177989	82064.5	87622.1	163118	81055.8	184716	176657	89354.6	86198	193041	97976	172247	82913.8	88904.1	79464.9	98767.9	92910.1	91602.4	170233	82747.1	12.1471	126.105	C8 H14 O	CPD-7969
swainsonine	1	1	11091.6	1	11191	1	21605.4	22546.4	1	1	1	1	1	11498.1	10618.6	16559.7	16664.5	11857.7	16257.8	1	16839.6	11928.8	1	11147	5545.37	6.52143	173.103	C8 H15 N O3	CPD-20277
N-acetyl-B-D-glucosaminyl group	38944	33983.5	32885.5	46617.4	45747.6	44378.4	46184.9	44980.9	47904.6	46490.8	63690.2	60183.1	70898.6	60139.1	44694.1	45696.3	51609.5	62012.4	49161.5	46089.2	52021.6	10405.7	38528.6	50208.8	58335.5	1.322	221.088	C8 H15 N O6	CPD-8944
2-(formamido)-N<sup>1</sup>-(5-phospho-B-D-ribosyl)acetamidine	1	1	1	1	1	1	1	1	1	1	45502.4	36156.8	39385.3	21106.9	24163.5	11657	18946.8	24258.3	20710	24640.6	1	1	1	1	1	5.71	312.052	C8 H15 N3 O8 P	5-PHOSPHORIBOSYL-N-FORMYLGLYCINEAMIDINE
dihydrolipoate	148998	158195	161567	170851	1	260914	226081	154998	162768	205650	496165	355375	379946	336769	388464	235060	195617	251755	236062	163269	48846	99332	39962.3	143850	46473.8	6.40875	207.052	C8 H15 O2 S2	CPD-296
tropine	1	1	1	1	1	48060.3	45805.8	43912.5	95789.1	30522.9	1	1	1	1	1	1	1	1	1	1	1	1	1	1	1	2.57	142.125	C8 H16 N O	TROPINE
N-hydroxytrihomomethionine	155460	254349	112961	18230	19977.1	31444.5	139346	30712.4	100813	21329.8	42656.2	33898.7	40403.2	21249.1	30872.2	27687	134843	111481	29594.2	28713.4	18247.2	43341.9	22757.3	104720	114115	6.0952	206.082	C8 H16 N O3 S	CPD-14049
N, N-dihydroxytrihomomethionine	680069	709513	610114	691390	724328	660012	635582	619488	627445	648560	698785	726916	758750	753069	842446	1	639183	668874	643360	665285	1	639016	649906	1	671088	12.8977	222.087	C8 H16 N O4 S	CPD-14050
E-1-(L-cystein-S-yl)-N-hydroxy-o-(methylsulfanyl)butan-1-imine	34978.4	23681.9	18532.2	28479	25209	10535.9	17431.3	17304.5	18207.4	16388.2	61266.6	11199.6	22336.3	48185	29364.3	22063.6	23819	24936.7	18088.7	10943.9	38506.3	10681.8	24031.7	11813.7	11123.3	7.488	252.063	C8 H16 N2 O3 S2	CPD-7546
N-acetyl-B-glucosaminylamine	187891	186642	183636	194589	207119	25237.3	1	27558.5	46970	16125.4	12749	281919	11076.2	13183.4	246718	240175	235092	18270.5	29657.9	10866.7	222919	86070.2	147273	27135.7	214463	3.14	220.111	C8 H16 N2 O5	N-ACETYL-BETA-GLUCOSAMINYLAMINE
E-7-(methyltsulfanyl)heptanal oxime	19721.4	45999.6	97020.5	72361.9	49160.6	12581.3	40650.6	17743.8	18387.2	26438.2	34333.5	50456.9	1	91293.4	28872.5	65072.7	38204.6	89027	58272.5	38200.6	40488.3	58053.2	31547.6	36547.1	52653.7	1.27	175.106	C8 H17 N O S	CPDQT-405
E-o-(methylsulfanyl)heptyl-thiohydroximate	29433.8	24030.8	31765	33212.2	24551.3	87653.6	11515.9	15278.9	18029.3	10749.7	72508.1	76956.8	78200	65649	55873.9	86735.7	78230.3	81232.9	90195.4	82512.7	42918.5	11180.8	20556.4	21018.7	31745.7	6.6472	207.072	C8 H17 N O S2	CPDQT-413
L-trihomomethionine	339940	222947	282572	345327	1	308141	334604	1	315013	310685	1	355037	1	323337	385121	206876	329796	322008	1	276383	337899	1	338991	356210	331006	12.2221	191.098	C8 H17 N O2 S	CPDQT-404
buthionine sulfoximine	1	1	1	1	29439.1	1	1	1	1	1	1	1	1	1	1	1	1	1	1	1	1	1	1	1	1	2.54	222.098	C8 H18 N2 O3 S	BUTHIONINE-SULFOXIMINE
<i>sn</i>-glycero-3-phosphocholine	295393	162505	241186	239586	229287	480212	364212	382282	351017	346836	196972	223498	211543	210896	238831	264014	197606	242664	304308	251756	574390	236789	443440	415332	455414	1.27	257.1	C8 H20 N O6 P	L-1-GLYCERO-PHOSPHORYLCHOLINE
N-guanyl-1,7-diaminoheptane	129152	185812	1	116210	64795.4	1	27828.8	1	29024.9	101765	101575	36854.9	29964.8	85394.5	33818.3	27051.1	121483	1	32604.3	1	47144.9	149736	71296.5	35178.1	29581.5	10.22	174.182	C8 H22 N4	CPD-16884
4,5-dihydroxyisophthalate	1208042	1.44194e+06	1.47716e+06	1.40121e+06	1.40289e+06	1.25033e+06	1.21464e+06	1.2725e+06	1045110	1.22622e+06	777072	780357	770868	926014	805353	628904	617775	616345	628031	611433	1.80715e+06	1.45656e+06	1.65706e+06	1.54826e+06	1.64728e+06	2.498	195.996	C8 H4 O6	CPD0-1263
2-formylbenzoate	100659	157815	148506	164102	174184	99108.3	120160	129178	118354	110187	157724	163469	171015	175125	140127	185292	187347	204427	179478	1	184512	160097	191484	184798	191987	1.64	149.027	C8 H5 O3	CPD-1131
DIBOA	54157.5	58335	50712.9	62407.3	11167.7	179988	18802.6	17484	20581.2	169545	11235.4	48555.5	21158.9	128152	88624.1	155874	155780	177814	16564.8	163885	69090.1	21261.2	53228.7	52380.4	62234	6.5048	180.028	C8 H6 N O4	CPD-6365
phenylglyoxal	1	1	29737.1	23077	18500.1	31114.9	29776.6	17543.6	19671.9	23589.7	54152.9	74143.2	77532.4	76370.6	37428.3	18045.3	16924	35830.6	29470.7	23530.7	11739.8	1	1	18605.7	17885.2	1.26	134.039	C8 H6 O2	PHENYLGLYOXAL
indole	88237.6	99472.2	107021	97374.3	106701	10766.4	134815	144130	131641	116695	11156.2	170480	210360	191377	153163	23869.5	184566	22681.3	23990.1	192427	106011	1	94888.8	112418	94419.4	3.06542	117.056	C8 H7 N	INDOLE
(R)-mandelonitrile	100659	157815	148506	164102	174184	99108.3	120160	129178	118354	110187	157724	163469	171015	175125	140127	185292	187347	204427	179478	194788	184512	160097	191484	184798	191987	1.64	133.053	C8 H7 N O	CPD-12702
2-formylaminobenzaldehyde	531414	543549	494578	557412	605007	708210	797763	790039	753800	649125	1.55498e+06	1.44725e+06	1.74134e+06	1.31822e+06	1.19308e+06	1.05661e+06	1.07405e+06	1.32136e+06	1.16619e+06	1.14237e+06	1	1	353853	411788	396565	5.71783	149.046	C8 H7 N O2	CPD-248
HBOA	16500000	15900000	16100000	17200000	17100000	25900000	22800000	23600000	23000000	10800000	28600000	25000000	26800000	23000000	23900000	23300000	19600000	24200000	24200000	23700000	23200000	10400000	17700000	14000000	16900000	7.768	165.042	C8 H7 N O3	CPD-6364
benzylthiocyanate	100659	157815	148506	164102	174184	99108.3	120160	129178	118354	110187	157724	163469	171015	175125	140127	185292	187347	204427	179478	194788	184512	160097	191484	184798	191987	1.64	149.027	C8 H7 N S	CPD-65
(<i>Z</i>)-2-phenyl-1-thioacetohydroximate	1	38000	63711.9	59352.7	51515.4	27177.1	33817.1	37036.6	33544.5	28315.3	51116	63499.2	71040.9	71459.5	43683.7	52226.4	48101.4	64687.6	45896.2	45633.6	76475.4	40535.4	46957.6	88635.8	24051.5	1.69	166.027	C8 H8 N O S	PHENYLACETOTHIOHYDROXIMATE
3-carboxy-4-methoxy-N-methyl-2-pyridone	77139.9	97622.5	89477.1	90538.3	98080.7	35145.2	45748.3	38364.8	41297.3	46589.4	90200	88140.1	84543.3	77621.6	91226.3	71341.2	76026.6	72484.6	69447.5	74355.1	93307.8	64505.1	89361.8	92949.3	95127.4	1.23	182.041	C8 H8 N O4	3-CARBOXY-4-METHOXY-N-METHYL-2-PYRIDONE
pyridoxal 5'-phosphate	27711.3	40228	33007.9	43158.5	31838.2	28065.3	23023.4	22583.6	28219.5	28857.8	42225.2	36328.8	36017.6	40132.1	16693.3	23607.3	39977.9	36515.3	35911.4	36266.6	51610.5	61913.6	81568.6	67906.7	57524.1	2.522	245.011	C8 H8 N O6 P	PYRIDOXAL_PHOSPHATE
phenylacetaldehyde	488518	473443	475876	511763	475980	4.05227e+06	3.11338e+06	3.85467e+06	3.75175e+06	3.35756e+06	700218	642430	774997	640848	582530	2.0721e+06	1.9532e+06	2.0043e+06	2.16176e+06	2209853	2.87244e+06	2.11026e+06	3.05513e+06	2.96851e+06	2.56447e+06	1.3	120.056	C8 H8 O	PHENYLACETALDEHYDE
methyl benzoate	214443	230593	225989	221818	256807	148105	246551	372334	401675	413172	214234	282977	205563	183505	183945	263545	255215	257538	255622	244817	258977	86012.4	243395	279361	263397	1.6392	136.055	C8 H8 O2	CPD-6441
methylsalicylate	20756.9	28678.8	18020.5	24237.8	42807.5	114816	96754.1	108032	108915	100622	88049	17560.5	61415.2	27962.8	55534.5	70894.2	87073.7	97689.2	108727	76995.2	64155.6	1	20158.1	76932.5	43717.9	5.22792	152.045	C8 H8 O3	CPD-6442
4-bromoisophthalate	31595.2	36684.2	28952.4	24771.8	23223.1	1	1	1	1	1	12067	1	17143.4	23758.7	17670.8	17207.8	10840.7	18377.8	16067.3	21869.2	30418.4	26792.6	57100.8	18184.8	24295.8	1.76737	247.96	C8 H9 Br O4	CPD0-1269
E-phenylacetaldehyde oxime	1	1	1	1	1	441405	297990	458696	323638	312256	442744	1	392931	1	1	1	1	1	1	250517	1	1	1	1	1	1.78	135.065	C8 H9 N O	CPD-13031
cis-indole-2,3-dihydrodiol	1	1	1	1	1	33324.7	22948.9	28164	29038.9	25397.8	20585.9	23580.6	22637.3	12348.6	11970.7	20367	20130.5	29168.4	23746.8	27514.6	1	1	1	1	1	7.03	151.061	C8 H9 N O2	CPD-10523
pyridoxal	1	10593.1	16332.7	1	17115.1	26280.6	46279.5	39919.5	49686.3	17902.3	35082.3	1	45729.5	20797.5	22151.7	12402.5	18536.4	49215.9	47114.5	12725.2	12415.1	1	1	1	1	5.92333	167.056	C8 H9 N O3	PYRIDOXAL
L-mimosine	1	1	1	1	1	27148.1	24221.2	31608.4	28768.4	27712.3	19851.4	19624.8	29679.5	12286.8	1	20125.4	19271	28459	23998.2	21044.8	1	1	1	1	1	7.04	197.056	C8 H9 N2 O4	AMINO-ETCETERA-PYRIDIN-1-YL-PROPANOATE
p-chlorophenylalanine	520075	629572	512365	520800	599532	105315	119874	114381	134452	118670	228758	321610	283815	315198	242586	396096	495024	453774	437303	445364	390927	643495	577225	465569	399802	1.75	199.035	C9 H10 Cl N O2	P-CHLOROPHENYLALANINE
N-hydroxy-L-phenylalanine	995863	1.42285e+06	1.40526e+06	1.40766e+06	1.4604e+06	851104	12758.9	976602	1.00215e+06	1.04012e+06	18137.7	897982	6115.16	932520	11076	1.68247e+06	1.79145e+06	1.86545e+06	1.70701e+06	1.74917e+06	1.56396e+06	231496	252508	130041	73651.2	2.2716	180.061	C9 H10 N O3	CPD-13029
N-hydroxy-L-tyrosine	55625.4	49264.4	47383.8	41374.2	46384.7	349609	336512	360955	53737	340822	301259	61542.3	57554.1	247941	58118.8	313638	305276	354811	363673	329597	62228.1	34159.3	48450.3	36494.5	38002.1	7.4348	196.059	C9 H10 N O4	CPD-267
N,N-dihydroxy-L-tyrosine	1	45214.6	11346.6	46200.1	1	1	1	1	1	1	1	1	1	1	1	1	50939	41750.2	10198.8	1	1	1	1	1	1	3.095	212.049	C9 H10 N O5	CPD-7070
4,5-<i>seco</i>-dopa	260213	305340	450952	416810	394342	256347	257437	236005	220242	227735	522828	460413	584481	484295	339247	266727	241530	317083	278528	273915	249128	149300	216606	233968	271777	0.99	228.048	C9 H10 N O6	CPD-253
O-phospho-L-tyrosine	36553.6	62288.2	37678.4	58308.3	103854	1	51071.7	30218.2	30696.9	71423.8	1	1	20279.1	1	1	24458.5	77326.1	85828.5	34957.9	64788.3	1	1	1	66149.3	41093.3	3.09294	259.026	C9 H10 N O6 P	CPD-3728
uridine 2'3'-cyclic monophosphate	1	1	1	1	1	18510.6	28008.3	26499.5	34950.6	35057.3	1	1	1	1	1	1	1	1	1	1	1	1	1	1	1	1.32	305.02	C9 H10 N2 O8 P	CPD-3725
trans-anol	1	1	1	1	1	1	1	1	1	1	1	1	1	1	1	1	1	1	1	1	151447	55044.9	105471	134286	134463	1.27	134.069	C9 H10 O	CPD-9933
4-coumaryl alcohol	12885.9	24939.2	27746.1	11632.6	1	27464.7	1	1	1	18003.6	1	43940.1	1	1	22185.3	32840	17668.4	21241.4	11971	20960.9	24328.6	23816.8	22063.7	29783.9	26869.2	9.42666	150.066	C9 H10 O2	COUMARYL-ALCOHOL
a-oxo-1-carboxy-4-tetrahydrothiopyranpropanoate S-oxide	1	1	16777.1	1	1	1	1	1	1	1	17612.5	17801.2	20534.3	23075.1	1	1	1	1	1	1	1	1	1	1	1	0.99	246.02	C9 H10 O6 S	CPD0-1524
5-bromo-dCTP	48998.8	19761.9	44818.3	30502.6	26954.8	51283.9	30381.5	23729.8	20834.9	47803.3	37952.5	79353.6	50812.9	34829.8	27709.1	74637.4	29428.6	30198.9	30483	23878.2	70313.4	46505.1	62508.8	76277.8	64229.5	19.32	540.872	C9 H11 Br N3 O13 P3	CPD0-1343
3-phenylpropionaldoxime	1	1	1	1	1	1	1	1	1	1	1	1	489534	408908	305124	1	1	1	1	1	1	1	1	1	1	1.89	149.09	C9 H11 N O	CPD-12328
L-phenylalanine	785587	774932	727868	739475	749067	1.05493e+06	1.0499e+06	1.13335e+06	888872	913254	1.38888e+06	1.28919e+06	1.48931e+06	1.3535e+06	1.19179e+06	1.59097e+06	1.42575e+06	1.48941e+06	1.59523e+06	1.54039e+06	731237	538498	760847	857207	769414	3.318	165.079	C9 H11 N O2	PHE
L-tyrosine	1	697976	847092	831649	870240	930343	983591	997178	980865	887419	1.13636e+06	855589	1.1656e+06	1.13041e+06	980510	1.18405e+06	1.16901e+06	1.25998e+06	1.18324e+06	1179413	755721	517642	648957	734876	727174	1.64292	181.072	C9 H11 N O3	TYR
dUDP	46241.8	51766.9	60566.8	59894.4	70446.3	33182.5	33239.2	31384.7	30445.9	28106.9	82667.9	75433.1	92549.8	68692.1	57534.1	42752.3	37985.3	44865.2	40721	41048	35469.1	1	20066.9	28628.3	33885.3	1	384.987	C9 H11 N2 O11 P2	DUDP
UTP	729054	308426	748000	412097	355146	827837	500957	348604	332354	573561	430280	852004	1	477399	335877	759308	384142	379991	415492	413980	697370	437205	652172	708990	621622	19.39	479.922	C9 H11 N2 O15 P3	UTP
2'-deoxyuridine 3'-monophosphate	11561.5	17343.2	11778.2	16279.6	1	22928.7	204524	11307	28567.2	43607.8	100104	86820.6	115786	90506.8	89603.2	161325	164309	145924	140387	149685	59718.9	55413.2	51406.4	71652.1	53250.8	1.54167	306.031	C9 H11 N2 O8 P	CPD-15393
cathinone	1	1	1	1	1	1	1	87644.3	1	1	1	185323	1	1	497936	1	1	291398	239746	671674	1	386959	1	1	1	17.89	150.087	C9 H12 N O	CPD-9950
pyrimidin-2-one-ribonucleoside	155460	69370.9	112961	155131	194683	75261.6	109771	117674	100813	108219	11539.7	52247.9	70163.7	1	1	101848	134843	49818	96301.6	1	17415.5	43341.9	1	104720	114115	3.59762	228.072	C9 H12 N2 O5	CPD0-1312
uridine	680069	720188	604961	701074	725783	649167	647642	645683	635362	661471	747525	732245	773451	748496	840474	657014	663473	680227	679326	665285	680078	653146	677063	693939	655042	12.906	244.069	C9 H12 N2 O6	URIDINE
2'-deoxycytidine 3'-monophosphate	18022.4	60200.2	22581	50814	58675.1	38032.2	27488.2	28070.4	32880.5	44588.8	1	1	1	1	1	1	29332.1	22449.3	28451.6	1	24589.7	32232.1	11296.2	27268.6	17165.8	1.54833	305.038	C9 H12 N3 O7 P	CPD-15392
1-hydroxycumene	30711.2	25655.7	32005	26296.2	39595	57635.5	57904.5	56718.5	48164.1	47421.1	60314.4	47359.1	62212.9	45542.5	32649.2	40566.1	28905.6	45637.9	50239.5	38077	37949.1	1	24719.1	44708.2	43682.9	1.96	136.085	C9 H12 O	CPD-12643
nornicotine	785587	774932	727868	739475	749067	1.05493e+06	1.0499e+06	1.13335e+06	1.02749e+06	913254	1.38888e+06	1.31638e+06	1.48931e+06	1.3535e+06	1.19179e+06	1.59097e+06	1.42575e+06	1.48941e+06	1.59523e+06	1.54039e+06	846117	538498	760847	857207	769414	3.318	149.105	C9 H13 N2	CPD-2748
iproniazid	17845.2	12678.7	1	12472.5	12983.7	32702.9	25307.7	28255.1	22537.1	28627.8	80385.7	78783.9	79910.9	65224.4	72328.6	40419.5	40052.5	41024.4	34431.8	50473.8	45958	19682.1	31171	53422.7	54687.5	1.26167	179.1	C9 H13 N3 O	IPRONIAZID
2'-deoxycytidine	31519.6	32017.9	17541.3	19248.9	63396	1	1	1	1	1	1	1	1	1	1	1	1	1	1	1	1	1	1	1	1	1.23	227.089	C9 H13 N3 O4	DEOXYCYTIDINE
cytidine	79337.1	114735	100336	107225	121311	91701.2	1	71856.3	23610.2	1	37353.1	11655.5	27371.3	11811.2	26434.1	43479.4	81696.9	81005.6	23021.1	18084.6	17373.3	31589.6	17856.8	45835.8	34146.1	3.78522	243.083	C9 H13 N3 O5	CYTIDINE
CMP group	93533.4	110502	113350	118843	138602	184189	164316	170758	165788	170899	166346	165478	169660	144760	132183	139270	150307	165742	155750	165921	169071	97315.9	162601	165708	166827	5.918	322.035	C9 H13 N3 O8 P	CMP-GROUP
5-amino-1-(5-phospho-D-ribosyl)imidazole-4-carboxamide	59050.8	73296.6	69517.7	34029.4	25447.4	80873	83900.4	85801.3	34817.8	83094.9	91211.9	39241.9	16975.6	83695.4	46630.8	11127.6	16107.1	11448.7	24419.1	84441.4	29959.4	66568	56465.8	28412.1	88422.9	5.9616	336.051	C9 H13 N4 O8 P	AICAR
5-amino-6-(5-phospho-D-ribosylamino)uracil	44086.3	65414.7	68305.6	66415.5	80601.4	80055.2	64664.5	58976.2	67765.6	62115.2	77867.9	69732.7	103310	59576.1	57435.9	48036.2	56109.5	60836.5	55501.6	54681.7	37585.6	1	40147.3	42004.7	50075.7	5.31792	352.045	C9 H13 N4 O9 P	CPD-602
7,8-dihydromonapterin	12347.7	13506.2	25419.9	23104.7	21781.7	28243.1	26988.6	17487.2	25615.2	24868.7	27763.7	26961	28269	27160.5	22838.4	27573	32349.9	33023.8	30723.9	28440.3	19969.7	11377.2	11783.9	17153.2	22956.7	1.24	255.091	C9 H13 N5 O4	CPD-11770
2-O-(6-phospho-a-D-mannosyl)-D-glycerate	1	1	1	1	1	1	1	1	1	1	1	1	1	1	1	1	1	1	1	1	10945.8	24419.8	17544.9	16990.6	1	1.32	345.013	C9 H14 O12 P	CPD0-1063
2-butyl-4-hydroxy-5-methyl-3(2H)-furanone	7285.11	40782.4	63911.2	3487.36	50411.5	28113.7	38957.8	34774.5	3518.12	39324.4	20053.2	4883.03	59744.8	106102	31180.9	54956.8	37368.5	50141.2	45291.3	45734.4	37722.4	37971.7	29176.9	1	1	3.17391	170.091	C9 H14 O3	CPD-10209
azelate	59019.3	60635.1	60376	70731.2	93632.4	76824.7	66343.9	60942.1	68067.4	65661.4	1	1	1	56011.6	1	1	47492.8	64124.3	51486.2	1	37339.9	1	20192.7	35542.5	36559.5	5.31722	186.094	C9 H14 O4	CPD0-1265
(R)-4'-phosphopantothenate	1	1	1	1	1	57899.5	53049.4	50417.5	59688.6	44465.9	1	1	1	1	1	1	1	1	1	1	1	1	1	1	1	2.56	296.057	C9 H15 N O8 P	4-P-PANTOTHENATE
-L-glutamyl-(S)-methyl-L-cysteine	20727.3	17379.1	1	12824.3	12945	1	1	1	1	1	1	1	1	1	1	1	1	1	1	1	1	1	1	1	1	1.23	263.065	C9 H15 N2 O5 S	CPD-17447
canavaninosuccinate	403266	363199	274988	292601	744809	363271	302108	343129	341330	531369	32316.2	74486.6	78231.3	47080.1	43470.8	124020	256609	262221	215027	108388	110116	158574	151114	1	136800	1.97792	291.093	C9 H15 N4 O7	CANAVANINOSUCCINATE
5-amino-6-(5-phospho-D-ribitylamino)uracil	115741	112895	85258.3	96018.4	122810	186099	139562	145927	136481	139336	43838.9	48391.8	63190.8	28832.3	29958.4	1	40080.2	47377.2	46795.2	41906.7	60989.3	1	1	34069.2	55344.4	5.93773	354.055	C9 H15 N4 O9 P	CPD-1086
(6R)-L-<i>erythro</i>-5,6,7,8-tetrahydrobiopterin	1	18199.1	11462.9	11385.5	12302.7	22198.7	22157.4	20108.2	20750.8	25289.3	71205.2	65106.1	71337.9	60923	53172.7	27783.7	34808	34887.7	30120.8	34628.9	42212.8	17300.5	32570.1	39814.2	47908.4	1.72625	241.119	C9 H15 N5 O3	CPD-14053
(6R)-4a-hydroxy-tetrahydrobiopterin	1	1	1	1	1	1	1	1	1	1	1	1	1	1	1	38973.2	30353.4	27226.9	17953.5	12211.9	111952	64166.3	67139.5	65648.7	52313.1	0.97	257.117	C9 H15 N5 O4	CPD-5881
8-(methylsulfanyl)-2-oxooctanoate	839270	826134	772621	833184	916074	548087	859231	553382	488861	777769	1.00095e+06	543380	1.07657e+06	793505	449342	853862	806751	940970	508333	829826	936333	337155	630012	749390	881510	1.33	203.077	C9 H15 O3 S	CPDQT-29
3-deoxy-D-<i>glycero</i>-D-<i>galacto</i>-non-2-ulopyranosonate	1	1	1	1	1	89707.4	78639.2	90003.4	104696	124543	1	1	1	1	1	1	1	1	1	1	1	1	1	1	1	1.3	267.064	C9 H15 O9	CPD-10734
N-hydroxy-tetrahomomethionine	1	1	1	1	1	25237.3	11217.7	11345	46970	11498.3	12749	1	11076.2	13183.4	1	1	1	18270.5	29657.9	10866.7	1	1	1	10880.6	1	2.78917	220.103	C9 H18 N O3 S	CPD-14051
<i>N2</i>-acetyl-L-Lysine	94981	110786	112601	112784	156465	51460.1	43294	41499.7	51088.5	59792.1	1	41602.8	50537	1	21158.3	39890.4	78879.1	68239.1	45697.6	39064.7	41616	55987.6	58868.9	65387.4	54316	1.3	202.131	C9 H18 N2 O3	N-ACETYL-L-LYSINE
E-1-(L-cystein-S-yl)-N-hydroxy-o-(methylsulfanyl)pentan-1-imine	1	1	1	1	1	479748	438934	435023	588158	434401	1	1	1	1	1	67091	1	30199.4	69649.7	61081.4	52916.7	1	11662.2	1	1	2.57	266.076	C9 H18 N2 O3 S2	CPDQT-406
D-octopine	6563926	7.00661e+06	7058396	7421081	8.12259e+06	7588151	8786191	9417902	8351151	7.43495e+06	9058259	9018221	9586499	8207379	7738866	6015791	6137027	7.17787e+06	5.71407e+06	6553219	5964991	3.74922e+06	5747656	6.61106e+06	6.26623e+06	5.072	246.135	C9 H18 N4 O4	CPD-309
5-isobutylthioribose	680069	709513	610114	691390	724328	660012	635582	619488	627445	648560	698785	726916	758750	753069	842446	649399	639183	668874	643360	665285	691357	639016	649906	618901	671088	12.898	222.087	C9 H18 O4 S	5-ISOBUTYLTHIORIBOSE
3-B-D-galactosyl-sn-glycerol	78825.8	81363.6	73629.9	74158.8	93528.4	52533.9	46841.8	47882.5	51961	47090.6	19286.7	22332.6	27055.4	21927.1	23733.8	31802.3	35728.6	40544.4	29856.3	26967.6	57436.7	49110.4	59369	53794	38683.4	1.24	254.098	C9 H18 O8	3-B-D-GALACTOSYL-SN-GLYCEROL
E-o-(methylsulfanyl)octyl-thiohydroximate	38944	33983.5	32885.5	46617.4	45747.6	44378.4	46184.9	44980.9	47904.6	46490.8	63690.2	60183.1	70898.6	60139.1	44694.1	45696.3	51609.5	62012.4	49161.5	46089.2	52021.6	10405.7	38528.6	50208.8	58335.5	1.322	221.088	C9 H19 N O S2	CPDQT-414
1-(methylsulfanyl)-8-aci-nitrooctane	1	1	1	1	1	1	1	1	1	1	1	1	1	1	1	1	1	1	1	1	48918.3	21272.7	13016.2	20481.7	1	0.96	205.116	C9 H19 N O2 S	CPD-12401
methylconiine	35949.5	26747.2	28116.8	27549.1	41024.2	29305.6	18797.7	19307.7	27493.6	11489.3	11750.2	25828.3	27623.4	11719.8	18825.6	11482.5	34313.6	47726.2	30361.8	1	1	1	1	1	1	15.39	142.157	C9 H20 N	CPD-9426
arabidopate	1	11795.7	68720.6	46596.1	50718.1	59020.3	43760.5	42733.2	1	39140.1	23007.6	1	35101.3	28740.9	1	44649.4	31664.3	1	37465	32395.2	127257	1	1	97664.1	119402	1.68389	207.998	C9 H4 O6	CPD-18130
(2,6-difluoro-4-hydroxyphenyl)pyruvate	332295	343684	370827	381339	355910	453914	430192	428928	183554	401222	448877	450985	430974	439109	453911	460740	396760	424876	279137	435402	461837	353407	216576	339800	374310	7.768	215.018	C9 H5 F2 O4	26-DIFLUORO-4-HYDROXYPHENYLPYRUVATE
(2Z)-3-(3,4-dioxocyclohexa-1,5-dien-1-yl)prop-2-enoate	47615.8	72382.2	111311	104090	85808.9	60364.7	63359.5	67993.4	58042.1	60949.6	93634.9	107159	119763	122914	74008.9	89779.7	93977.2	121099	87779	100973	87560.5	78527.4	86655.5	102690	102431	1.672	177.022	C9 H5 O4	CPD-8094
L-dopachrome	1.0242e+06	811582	1.04321e+06	1.2156e+06	1.20506e+06	1.00362e+06	1.03421e+06	1.07858e+06	871739	1.00608e+06	766468	810853	780690	821944	847926	1.10312e+06	921770	1.15365e+06	771124	996089	1.62664e+06	1.37721e+06	2191724	2.41565e+06	2310260	2.3188	192.025	C9 H6 N O4	L-DOPACHROME
coumarin	36670.3	734066	39374.1	1	1	1.02162e+06	852323	909781	943953	867070	474433	535128	1	1	1	486366	502773	582790	508105	1	458729	173067	351622	438301	414587	5.46947	146.035	C9 H6 O2	COUMARIN
umbelliferone	16956	15713.4	16839.9	1	19340.4	34654.7	34165.2	31679	24569.8	26476.3	40652.6	32333.2	31013.8	24900	32293.3	33978.4	30409.2	29998.9	33123.1	29238.3	26393.1	1	27596.6	11759.8	18309.9	7.76826	162.034	C9 H6 O3	CPD-8186
indole-3-carboxaldehyde	1	11494.9	1	35790.1	19763.2	62593.4	69303.1	61070.6	63536.8	39138.2	91595.1	80223.5	90425.5	84637	70501.6	99993.2	86497.9	90219	102096	101243	49273.9	1	24887.7	40021	40748.1	3.32727	145.051	C9 H7 N O	INDOLE-3-CARBOXALDEHYDE
betalamate	59109.6	59729.2	61497.7	56478.4	55222.3	35600.1	36115	42119.6	37410.3	35630.2	61126.1	66430.8	66158.6	60102.9	61050.7	81868.9	83572.6	82805.5	87993.2	95432.5	33713.1	32661.7	27256.7	35702.3	26658.4	1.91	209.028	C9 H7 N O5	CPD-8651
3-(4-hydroxyphenyl)pyruvate	1	1	1	11245	1	27634.8	18988.7	27028.5	17997.7	13045	58528.5	56957.1	64835.5	58408.4	52064.4	30389	28153.8	24765.6	30206.9	30208.8	16589.1	10993.3	11509.7	11062.3	12071.6	1.19	179.038	C9 H7 O4	P-HYDROXY-PHENYLPYRUVATE
2-hydroxy-3-[(1E)-3-oxoprop-1-en-1-yl]-2H-pyran-6-carboxylate	1	1	1	1	1	1	1	1	1	1	1	1	1	1	1	1	1	1	1	1	1	33684.9	26421.8	5214.99	1	0.12	195.032	C9 H7 O5	CPD-18132
indole-3-carbinonium ion	20756.9	28678.8	18020.5	24237.8	42807.5	114816	96754.1	108032	108915	100622	88049	17560.5	61415.2	27962.8	55534.5	70894.2	87073.7	97689.2	108727	76995.2	64155.6	1	20158.1	76932.5	43717.9	5.22583	130.063	C9 H8 N	CPD-19511
leucodopachrome	963353	961322	1.03465e+06	1.144e+06	1.11502e+06	1.6363e+06	1.48217e+06	1.53128e+06	1.49479e+06	811707	1.86377e+06	1.60694e+06	1702898	1.48876e+06	1.53729e+06	1.48163e+06	1.23483e+06	1.5724e+06	1.52011e+06	1495005	1468304	688101	1.11698e+06	909783	1.07895e+06	7.768	194.042	C9 H8 N O4	CPD-8652
DIMBOA	1	1	1	24408.2	44878.4	111610	81637.8	64801	66674.6	99072.8	59796.5	64801	56874.7	23869.6	17779.9	45734.6	53611.4	60362.5	67290	52370.5	99661.4	29411.8	69232.9	76128	89121.1	5.93	210.038	C9 H8 N O5	CPD-6366
thidiazuron	11258	17472.6	32011.2	22276.6	19958.2	1	1	1	1	1	1	1	1	1	1	1	1	1	1	1	1	1	1	1	1	0.96	220.049	C9 H8 N4 O S	THIDIAZURON
cinnamaldehyde	1	1	1	1	1	1	65005.9	41724.3	71030.2	1	1	1	1	25302.3	1	1	1	13071.1	11168.7	1	1	1	1	1	1	6.7	132.062	C9 H8 O	CINNAMALDEHYDE
1-phenylpropane-1,2-dione	29795.5	22494.8	21801.8	11376.8	23757.9	38441.5	32700.4	34861.3	37812.9	36605.2	31348.8	25431.6	31367.1	30139.4	31055.4	51025.2	45343.8	49492.4	45337	56588.8	36363.8	1	16092.5	24938.9	36296.4	2.07208	148.051	C9 H8 O2	CPD-9949
caffealdehyde	169743	157914	148917	302363	169314	301700	304816	326514	293499	280887	439604	410762	1	406038	349888	361592	29755.1	48245.4	356924	365934	262202	178530	229871	262830	254794	1.37958	164.045	C9 H8 O3	CPD-18120
2,4-dihydroxycinnamate	21804.7	20330.3	21865.9	21440.7	28218.5	33799.9	31436.7	31638.7	29036.8	20325.9	24847.2	17297.4	22560.4	1	12506.4	18124.2	11695.4	13587.4	19378.7	14628	24462.2	1	18723.9	24128.8	22840.1	7.84783	180.04	C9 H8 O4	CPD-9800
dopaquinone	1.31859e+06	1.31934e+06	1.2568e+06	1	1.48581e+06	3.68686e+06	3.57164e+06	3.86636e+06	3.88824e+06	3.60134e+06	3.22778e+06	1	3721219	2.669e+06	1	3.42846e+06	3.25682e+06	3.69565e+06	3726575	3.40658e+06	1.52231e+06	615717	1	1.15333e+06	1.31003e+06	7.0381	195.051	C9 H9 N O4	DOPAQUINONE
3-phenylpropanoate	1	1	1	1	1	28573.7	36036.4	30434.2	48088.3	41799	1	1	1	1	1	1	1	1	1	1	1	1	1	1	1	3.82	149.064	C9 H9 O2	3-PHENYLPROPIONATE
3-hydroxy-3-phenylpropanoate	1	1	15600.5	1	1	1	1	1	1	25545.2	51058.8	60825.7	81467.3	91009.8	47619.1	19390.2	17985.7	20171.2	18612.7	18874	14172	1	1	1	1	1.24	165.06	C9 H9 O3	CPD-12218
