# Supplementary material for: Trichoderma spp.-mediated mitigation of heat, drought, and their combination on the Arabidopsis thaliana holobiont: a metabolomics and metabarcoding approach
Source: Front Plant Sci. 2023 Aug 21;14:1190304. doi: 10.3389/fpls.2023.1190304 (PMC10484583; doi:10.3389/fpls.2023.1190304)
Supplement: Supplementary file 8 [file Table_4.xlsx]

## Sheet: VIP 
Primary ID	M1.VIP[4+2+0]	M1.VIP[4]cvSE * 2.44693
betalamate	1.29008	0.160552
paraxanthine	1.28911	0.16382
pyrethrin I	1.28371	0.265984
adenine	1.28042	0.289041
taxa-4(20),11-dien-5-α-yl acetate	1.27718	0.433495
(22α)-hydroxy-cholestanol	1.26832	0.260635
progesterone	1.2683	0.522518
glucoiberverin	1.26818	0.264689
bixin	1.26582	0.16854
N-dimethylethanolamine phosphate	1.26481	0.497478
oryzalide A	1.25792	0.328361
L-canaline	1.25557	0.511381
(+)-7-epi-jasmonoyl-L-phenylalanine	1.25107	0.283245
3-deoxycapsidiol	1.25035	0.341858
juvenile hormone III	1.24876	0.294374
D,L- γ-hydroxyphosphinothricin	1.24698	0.311637
L-threonate	1.2445	0.251455
pyrroline 5-carboxylate	1.24444	0.25003
dicyclohexylamine	1.24385	0.323382
tetrahydrogeranylgeranyl diphosphate	1.2428	0.280226
6-gingerol	1.2409	0.418747
5-phospho-α-D-ribose 1-diphosphate	1.23902	0.198092
hemigossypol-6-methyl ether	1.23796	0.171177
1-18:2-2-18:2-digalactosyldiacylglycerol	1.23495	0.365811
dinitrophenylhydrazine	1.23484	0.298834
bergaptol	1.23454	0.345722
(E)-9-(methylsulfanyl)nonanal oxime	1.23244	0.199449
4,5-dihydroxyisophthalate	1.23027	0.171098
1-18:2-2-18:2-monogalactosyldiacylglycerol	1.22993	0.505106
L-dehydro-ascorbate	1.22933	0.181768
sinapaldehyde glucoside	1.22922	0.242677
cyclogutamate	1.22902	0.438776
3-(sulfanylcarbamoyl)-L-alanine	1.22888	0.272179
L-glutamate	1.22737	0.165446
(6R)-4a-hydroxy-tetrahydrobiopterin	1.22694	0.454751
O-acetyl-L-serine	1.22526	0.112311
3,5-dihydroxybiphenyl	1.22404	0.447272
(+)-menthofuran	1.22302	0.0784651
1,2-dioleoylglycerol	1.223	0.236975
nornicotine	1.22141	0.0917752
6-methylsulfinylhexyl-glucosinolate	1.22098	0.360836
L-phenylalanine	1.22046	0.0930187
phytol	1.2187	0.334473
neopinone	1.21759	0.196257
benzyl 6-O-β-D-apiofuranosyl-β-D-glucopyranoside	1.21744	0.335283
phytosphingosine (C18)	1.21637	0.342583
(E)-glutaconate	1.21595	0.228151
1-18:0-2-18:4-phosphatidylethanolamine	1.21097	0.479142
adenosine 5'-phosphoramidate	1.21095	0.390866
isoliquiritigenin 4'-glucoside	1.21062	0.320148
phenylacetaldehyde	1.21026	0.0652321
1,4-dihydroxy-2-naphthoate	1.20926	0.500265
3-O-acetyl-4'-O-demethylpapaveroxine	1.20893	0.342132
7-O-methylmyricetin	1.20885	0.0510897
N-(β-glucosyl)-(oxindol-3-yl)acetyl-aspartate	1.20484	0.37383
2'-deoxymugineate	1.20427	0.536476
3',4',5'-O-trimethyltricetin	1.20341	0.197245
cis-12-sulfojasmonate	1.20221	0.394539
spermidine	1.2008	0.359716
18-hydroxyoleate	1.20014	0.244353
