# Supplementary material for: Trichoderma spp.-mediated mitigation of heat, drought, and their combination on the Arabidopsis thaliana holobiont: a metabolomics and metabarcoding approach
Source: Front Plant Sci. 2023 Aug 21;14:1190304. doi: 10.3389/fpls.2023.1190304 (PMC10484583; doi:10.3389/fpls.2023.1190304)
Supplement: Supplementary file 9 [file Table_5.xlsx]

## Sheet: Volcano analysis
Compounds	CT+D vs C	CT+ D+H vs C	CT+H vs C	CT vs C
Paraxantine	0.49	2.17
1-O,6-O-digalloyl-β-D-glucose			10.77	10.77
10-hydroxydihydrosanguinarine	-1.89
18-hydroxyoleate	-1.17	-1.8		2.06
2-amino-4-carboxypyrimidine		-10.77		-0.81
2-carboxy-D-arabinitol	10.77	10.77	10.77
2-dehydropantoate		0.48	0.365955
2-hydroxy-4-carboxypyrimidine	0.8		-2.85609
(E)-2-methylpropanal-oxime	0.53		0.642943
2-oxoindole-3-acetate	-1.95		-1.35167
(2-oxindol-3-yl)acetyl-L-aspartate	-1.34		-0.221955	0.1
2,3-diphospho-D-glycerate	-0.38
2-oxoadipate	10.77	10.77	10.77
3-[(2'-methylsulfanyl)ethyl]malate				0.44
3-β-D-galactosyl-sn-glycerol	0.86	3.86	2.07225	0.31
3-carboxy-4-methoxy-N-methyl-2-pyridone	10.77
3-deoxy-D-arabino-heptulosonate 7-phosphate				0.4
3-all trans-hexaprenyl-4-hydroxy-5-methoxybenzoate				-0.3
3-hydroxyanthranilate				-4.12
3-hydroxypropyl-glucosinolate		10.77	10.77
3'-ketolactose	10.77
phlorisovalerophenone	-1.19
glucoiberin		-0.06	0.563337
(E)-4-(methylsulfanyl)butanal oxime	-2.9
3-(O-β-glucosyl)-(2-oxindol-3-yl)acetyl-L-aspartate	4.23
3-oxo-dodecanoate		10.77	10.77
3-(carbamoylamino)-2-methylpropanoate	-10.77		1.36273
4-amino-4-deoxychorismate	10.77
4-fluorobenzoate	-1.5		-1.64443
4-guanidinobutyramide				10.77
trans-4-hydroxy-L-proline	-0.28	-1.75	-0.919347	-0.73
(R)-4'-phosphopantothenate	-0.61
4,4-dimethyl-5-α-cholesta-8,14,24-trien-3-β-ol		-10.77		-1.22
S-methyl-5'-thioadenosine	10.77
6-hydroxymellein		-0.26
6-methoxymellein	-0.8		-0.116402
primeverose		-1.02	-0.316682	-1.15
(S)-6-O-methylnorlaudanosoline	-0.72		-0.64053
1-(3,4-dihydroxyphenyl)-3-(3-C-glucosyl-2,4,6-trihydroxyphenyl)propane-1,3-dione	-10.77	-1.1		-1.01
10,16-dihydroxypalmitate	-1.4		-0.564004
9,10,18-trihydroxystearate	10.77	10.77	10.77
O-acetyl-L-serine			-2.85609
adenine	-0.89	-0.74	0.0236011	-10.77
adipate	0.07
L-mimosine	-0.73
anthranilate		-10.77	-10.77
L-asparagine	10.77	10.77	10.77
berberine	1.61
bergaptol	-10.77		-10.77	-10.77
biotin	2.49	0.2	1.70442	2.49
trans-5-O-caffeoyl-D-quinate	-1.06	-3.84
carboxymethoxylamine	-0.76		-0.49479	-0.21
catechol		10.77
β-D-cellobiose	-1.02		-0.754049
(Z)-3-hexanal	-2.85		-0.693193	-0.17
CMP group				0.15
coumarin	-1.02
Fe(II)-nicotianamine	-1.54			-0.05
(2E)-4-hydroxy-5-methyl-2-propylidene-3(2H)-furanone		1.02	0.973147	-0.29
furaneol (enol form)	0.51
dihydrosorgoleone	-0.95		-3.10048
α-L-fucopyranose	10.77	10.77	10.77
2-amino-4,6-dinitrotoluene glucoside	10.77		10.77
2-hydroxy-4-(methylsulfanyl)butanoate	2.38
3-dimethylsulfoniopropionaldehyde	10.77
cis-indole-2,3-dihydrodiol	1.38
digitoxigenin				1.86
terbinafine		10.77
3-deoxy-D-glycero-D-galacto-non-2-ulopyranosonate	-1.63
(-)-α-bisabolol		10.77	10.77	10.77
(indol-3-yl)acetyl-L-methionine	-0.28			-0.73
cis-tuberonic acid	4.23
2-formylbenzoate	10.77
aloenin	-2.26
3-(indol-3-yl)acrylate	1.41		1.20181	-10.77
β-sitosterol 3-O-β-D-glucoside	4.23		1.49675
4-methylumbelliferyl glucoside	-0.13
strictosamide	1.91		0.852936
camptothecin	-0.65	-2.04	-0.00650449
(22R,23R)-28-homocastasterone 22-O-sulfate	0.07		0.664791
N-(4-hydroxybenzoyl)-L-glutamate	-2.15
6-hydroxy-2-[hydroxy-(4-hydroxyphenyl)methyl]-1-benzofuran-3-one	0.48		1.36548
lesquerolate	-3.71	0.47	0.525145	0.23
4-[(4E,6E)-3-oxo-7-phenylhepta-4,6-dien-1-yl]cyclohexa-3,5-diene-1,2-dione	-1.06	-3.84	-10.77
feruloylagmatine	-0.33
16α, 17-epoxy gibberellin A9	-1.87	-0.59	-0.72618	-0.51
16, 17-dihydro-16α, 17-dihydroxy gibberellin A9		10.77
8-oxo-deoxyguanosine	1.7	-1.05	-0.357528
1-(methylsulfanyl)-5-aci-nitropentane		1.26	0.432679
(E)-1-(glutathion-S-yl)-N-hydroxy-ω-(methylsulfanyl)pentan-1-imine	10.77	10.77		10.77
(E)-1-(L-cysteinylglycin-S-yl)-N-hydroxy-ω-(methylsulfanyl)hexan-1-imine	-10.77			0.51
(E)-1-(L-cysteinylglycin-S-yl)-N-hydroxy-ω-(methylsulfanyl)heptan-1-imine	2.95		1.08019
(E)-1-(glutathion-S-yl)-N-hydroxy-ω-(methylsulfanyl)octan-1-imine	4.23			2.45
phlorizin	10.77
(22R,23R)-22,23-dihydroxy-campest-4-en-3-one		1.88
3',4',5'-O-trimethyltricetin		-1.72
(2E,6E)-farnesyl phosphate	1.14		1.06237
(9Z,12Z)-octadecadien-6-ynoate		10.77		10.77
(R)-mandelonitrile	-2.7
3-methoxy-4',5-dihydroxy-trans-stilbene			1.98351	1.81
(E,E)-farnesylacetone	-0.72
4α-hydroxymethyl-ergosta-7,24(241)-dien-3β-ol		0.21
N-hydroxy-L-phenylalanine		-2.51
(E)-phenylacetaldehyde oxime	10.77
solasodine 3-O-β-D-glucoside				-1.44
(9Z)-12,13,17-trihydroxyoctadeca-9-enoate		10.77
(9Z,12Z)-15,16-dihydroxyoctadeca-9,12-dienoate		-2.3
docosanedioate	10.77
salicortin	10.77
1-pentan-3-one	10.77		10.77
soyasapogenol A		3.67
13-apo-β-carotenone	6.75	4.94	5.40752
justicidin B	10.77
sakuranin	-0.95		-10.77
kauralexin A2	-0.38	1.17
kauralexin B2	-0.28	-1.21	-1.15927	-0.28
zealexin B1	-0.93	0.95		-10.77
zealexin A1			-1.97797	-1.05
sphinganine (C20)	1.14
9,10-epoxy-12-cis-octadecenoate				-0.7
pyrethrin I	1.13
(7Z,10Z,13Z,16Z,19Z)-docosa-7,10,13,16,19-pentenoate		1.31
TRIBOA-β-D-glucoside	0.49			0.2
dehydroascorbate (bicyclic form)	1.37	1.13	1.29452	-0.43
glutathioselenol	-10.77		-0.120307	0.11
2-carboxy-L-threo-pentonate	-1.05
N-hydroxypentahomomethionine	-2.22		-3.74508
N,N-dihydroxyhomomethionine	10.77		10.77
N-hydroxy-L-dihomomethionine	0.59
N,N-dihydroxy-L-dihomomethionine	-0.21		-0.577341	1
N, N-dihydroxytrihomomethionine	-2.81		-0.693193
(6R)-L-erythro-5,6,7,8-tetrahydrobiopterin		0.37	1.10265	-1.93
3,6-dihydronicotinate	-0.21	-0.07		1.23
1,2-dihydropyrimidine			10.77
3,6-dihydronicotine		-2.07	-0.606996	-1.62
2-phenylethyl β-D-glucopyranoside	10.77
adhyperforin				0.15
N-formyldemecolcine	0.28
neolinustatin	10.77
L-kynurenine	1.3	-0.46	-0.340275
eugenol O-β-D-xylopyranosyl-(1->6)-O-β-D-glucopyranoside	10.77
benzyl 6-O-β-D-apiofuranosyl-β-D-glucopyranoside		10.77	10.77
16-sinapoyloxypalmitate				-1.73
6-O-methyl-N-deacetylisoipecoside aglycon		1.83	0.512794
cephaeline	-0.43	-0.86	-0.306244	-1.21
(13S,14R)-13-O-acetyl-1,8-dihydroxy-N-methylcanadine	10.77		10.77
3-O-acetyl-4'-O-demethylpapaveroxine		-0.56
noscapine	10.77
myricetin 3-O-β-D-glucoside			-0.348266
2'-hydroxy 3,7,3',4'-tetramethylquercetin	10.77	10.77
3,6,7,4'-tetramethylquercetagetin 3'-O-β-D-glucoside	10.77		10.77
7-O-methylmyricetin		10.77
3,3',5'-trimethylmyricetin	-1.85		-0.0914036
3,7,3',4',5'-pentamethylmyricetin	-1.26
C-132-carboxypyropheophorbide a	-0.84		-1.55092
quercetin 3-O-(6"-O-feruloyl)-glucoside		-0.49	-0.348266
1-O-vanilloyl-β-D-glucose		-1.32
(2Z)-2-aminobut-2-enoate	10.77		10.77
3-C-glucosyl-2,4,4',6-tetrahydroxydibenzoylmethane	0.55	-2.32		-2.33
3'-azido-3'-deoxythymidine	-0.62			-0.43
5-methyluridine	-7.18	-2.2
5-deoxy-D-glucuronate		-0.57	-0.619181	1.53
brocresine	10.77	10.77	10.77
1-O-4-hydroxybenzoyl-β-D-glucose				-0.09
lampranthin I	-2.9		-1.22302
4-hydroxy-4-methyl-L-glutamate	-0.26	-2.94	-2.13806	-2.75
aldehydo-D-mannose	0.76	1.27
2'-deoxyuridine 3'-monophosphate		1.17	1.49675	-10.77
protopanaxatriol				-0.57
gardenin B	10.77		10.77
salvigenin	-2.38	-2.02	-1.59353
ladanein		1.04	1.16632
aldehydo-D-arabinose		-0.1	-0.30962
pyrithiamine			10.77
2-(2-methylpyridin-3-yl)ethanol	-0.41	-0.49		-1.22
iridotrial	10.77
oryzalexin C	10.77
dihydrochelerythrine	-3.13
7,8-dihydroberberine	10.77
1-(18-hydroxyoleoyl)-sn-glycrol 3-phosphate		1.32	1.66749
S-trans-1-propenyl-L-cysteine	-0.31
(-)-thujaplicatin	10.77	10.77	10.77
(-)-bursehernin	10.77
dodecane-1,7-diol			-10.77	-1.22
4'-hydroxyechinenone			0.0822114	0.48
ellipticine	-2.7	-1.66
coniferyl alcohol 9-methyl ester	1.13	0.72	0.724809
4-methylene-L-glutamate	-0.26		-2.13806
cyanidin 3-O-β-D-caffeoylglucoside		-1.59	0.300803	-0.23
isovitexin 7-O-xylosyl 2''-O-arabinoside	-0.74		-10.77
2-carboxy-1,4-naphthoquinone		-0.64	-1.9124
4-nitrophenyl phosphate	-0.33	1.83	0.512794
hemanthamine	-7.18		-6.52726
3-carboxy-10-(methylsulfanyl)-2-oxodecanoate	10.77
5 α-carboxystrictosidine	-3.9		-1.30641
(S)-coreximine	-1.23
2-keto-4-hydroxybutyrolactone	0.17			0.47
(+)-afzelechin	0.07
(4S)-2,3-dehydro-leucocyanidin	-1.81		-0.30962	-0.03
adlupulone	3.09	2.46	2.99726	1.59
cis-12-sulfojasmonate	-0.24		-0.700889	1.13
(+)-7-epi-jasmonoyl-L-phenylalanine		-1.14
3-epoxy-16-methoxy-2,3-dihydrotabersonine	-10.77	-10.77	-1.54738
vindolidine	-10.77	-10.77
(3R,4R)-7,2,4,2'-tetrahydroxy-4',5'-methylenedioxyisoflav-3-ene	-3.13
2-S-cysteinyldopa		10.77
7-[(2S)-2-amino-2-carboxylatoethyl]-5-hydroxy-2H-1,4-benzothiazine-3-carboxylate		-0.57
4'-hydroxyadonixanthin				10.77
2-formylaminobenzaldehyde		0.64	0.196371
L-cycloserine			-1.34913
N-hydroxy-L-tyrosine	10.77		10.77
nornicotine		-2.04	-0.00650449
dihydrolipoate		-2.31		-1.83
L-galactono-1,4-lactone		10.77
isoformononetin	10.77	10.77	10.77
(-)-medicarpin		-0.99	-1.51219
(3R,4R)-7,2'-dihydroxy-4'-methoxyisoflavanol			1.52623	-10.77
17β-estradiol			10.77
D-valine		1.97
O-phospho-L-tyrosine		1.52
1,2-benzoquinone	-10.77
molybdopterin		-2	-0.032166
sitosterol		1.23	1.26842	-0.43
N6-(Δ2-isopentenyl)-adenosine 5'-monophosphate	10.77
2'-O-methyllicodione			10.77
N-feruloyltyramine	10.77		10.77
N-glucosylnicotinate		-10.77	-0.577341
4α-formyl-4β-methyl-5α-cholesta-8,24-dien-3β-ol		1.06		-1.22
kinetin	0.41	-0.09	-0.182561
dihydrozeatin-7-N-glucose	-2.28
cis-zeatin-9-N-glucoside	-0.51
dihydrozeatin-9-N-glucoside-O-glucoside	10.77
L-nicotianamine	-1.03
3-deoxycapsidiol	10.77	10.77		10.77
L-2-aminoadipate	-0.48		-1.49423
solavetivone			2.62547	3.13
(-)-phaseollin	-0.62	-0.26	-0.479199	-1.23
(+)-menthofuran			10.77
N-dimethylethanolamine phosphate			2.06299
S-formylglutathione	10.77
N-(2-methoxy-4-pyridyl)-N'-phenylurea	0.75
phenylmethanesulfonyl fluoride	1.16	-0.57	-0.619181
N-dimethylethanolamine	0.11		-1.59103
(S)-2-oxo-4-hydroxy-4-carboxy-5-ureidoimidazoline		-10.77	-10.77
5-amino-6-(5-phospho-D-ribosylamino)uracil			10.77
N-methyl-β-alanine	-0.95
gibberellin A38	-0.56
gibberellin A14			10.77
gentisate	-1.12	-0.36	-0.0655123	-0.1
methylsalicylate	1.04		1.76877
benzylthiocyanate	10.77
HMDBOA-glucoside		2.17
DIMBOA-β-D-glucoside		10.77	10.77	10.77
L-arogenate	1.92	0.94	2.40421
curcumin	-1.85		-0.0914036
4-O-methyl-DIBOA-glucoside		10.77
wighteone	-0.39			0.57
2,3-dehydrokievitone	4.23	1.17
lupinate	10.77	10.77
aloesone	10.77
1,3,7-trihydroxyxanthone	-1.85	-1.82	-0.0914036
1,3,5,6-tetrahydroxyxanthone		1.43
bis-noryangonin	0.07		0.664791	-0.57
pterostilbene	10.77
pinosylvin monomethylether	10.77
gibberellin A37 (closed lactone form)	-0.28
rosmarinate	-0.62			-0.43
tetrahydrogeranylgeranyl diphosphate	0.07		0.664791	-0.57
71-hydroxychlorophyllide a	10.77
4-nitrobenzaldehyde				0.31
red chlorophyll catabolite	-0.28			-0.28
neohesperidin	-0.79
momilactone A		-0.22		0.04
cycloheximide	0.76
(6α)-hydroxycampestanol				-1.8
xanthohumol	0.03
6-(4-methyl-2-oxopentyl)-4-hydroxy-2-pyrone		0.59
3-demethylubiquinol-9				-0.88
(22α)-hydroxy-cholestanol		-0.81		0.63
epi-cholestanol		-2.94		-2.75
(+)-7-epi-jasmonate	-1.81	-0.1	-0.30962
isoliquiritigenin 4'-glucoside	4.23	1.17
soyasapogenol B	-0.75	-0.35
1-naphthaldehyde			10.77	10.77
heptanoate	1.04
nordihydroguaiaretate	0.2
entacapone	10.77
thebaine	-0.73		0.345663
neopinone	10.77
2-trans-abscisate		-0.25
(3S,3'S)-astaxanthin	10.77
3,4,3',4'-tetradehydroisozeaxanthin				0.15
2-pentadecanone				-0.79
bixin	10.77		10.77	10.77
DL -α-difluoromethyllysine	0.68		0.954929
ciceritol	-0.95			-1.22
1-18:2-2-16:0-monogalactosyldiacylglycerol				-0.31
1-18:3-2-16:0-monogalactosyldiacylglycerol	-0.72	-0.63		-1.38
1-18:3-2-18:3-digalactosyldiacylglycerol		1.73		3.05
1-18:2-2-18:2-digalactosyldiacylglycerol				10.77
1-linoleoyl-2-oleoyl-phosphatidylcholine	-2.11	-4.64	0.0121841
1-α-linolenoyl-2-oleoyl-phosphatidylcholine		-1.76	-1.59103	-0.31
1-linoleoyl-2-α-linolenoyl-phosphatidylcholine	0.19	1.52	0.630926	0.07
(2Z)-3-(3,4-dioxocyclohexa-1,5-dien-1-yl)prop-2-enoate	-0.6
coniferaldehyde glucoside	0.51
crinosterol	-1.16	-0.12		-0.15
1-palmitoyl-2-oleoyl-phosphatidylcholine	1.16	-0.57	-0.619181	1.53
1-18:1-2-16:0-digalactosyldiacylglycerol				1.53
1-16:0-2-18:3-digalactosyldiacylglycerol				-0.43
1-18:2-2-18:2-monogalactosyldiacylglycerol				-0.03
1-18:2-2-18:3-monogalactosyldiacylglycerol	0.46
1-18:3-2-18:3-monogalactosyldiacylglycerol	-10.77			-10.77
fagopyritol A2	10.77
2',3,4,4',6'-pentahydroxychalcone 4'-O-β-D-glucoside	10.77
4-hydroxyphenylbutan-2-one	-1.34	-1.1
betalamate	-2.15			0.3
3β-hydroxy-β-cyclocitral	10.77
celosianin II	-0.69			-0.59
abietatriene	-0.76		-0.49479
(3E,7E)-4,8,12-trimethyltrideca-1,3,7,11-tetraene	10.77
2-descarboxy-betanidin		-1.53	-1.42673
betanidin quinone				-10.77
p-coumaroylserotonin	3.09
cinnamoyltyramine	-1.63	1.87
p-coumaroyltyramine	-1.01			-0.51
3,5-dihydroxybiphenyl			-0.855024	-0.61
5,10-methylenetetrahydropteroate		0.34	0.415578
allopurinol		-3.04	-2.10608
1-methylxanthine		10.77
L-methionine-D,L-sulphoximine	0.45	0.41
precorrin-1	-2.9		-0.387196	-0.05
2,4,6-trinitrotoluene	-2.34	0.64	0.196371	0.15
9,10-phenanthroquinone	10.77
solanidine	-2.1	-0.82		-1.73
palmitoleate		10.77
alliin		0.49	1.37	0.72
methiin	-0.1
thiosulfinate			0.664791	-0.57
geranylhydroquinone	-10.77		0.321265	0.01
3''-hydroxy-geranylhydroquinone	0.23		0.557563
(-)-sativan				-1.1
methylconiine	10.77	10.77
leachianone G	1.64
gossypol	-0.65			-1.14
emodin anthrone	3.09	2.46	2.99726
N-β-D-glucosyl-(indol-3-yl)acetate	-2.85		-0.693193	-0.17
(indol-3-yl)acetyl-L-phenylalanine	-10.77			0.01
dioxindole-3-acetyl-3-O-beta-glucose		-0.57	-0.566489	-1.46
dalcochinin-8'-O-β-glucoside	-0.95		-3.03127
hypoglycin A	-1.81	-0.1	-0.30962	-0.03
dalcochinin	1.92		1.006	1.33
heliocide H1	0.16	1.43	0.90017	-1.13
heliocide B2		1.15	0.679744	-0.58
L-α-(methylenecyclopropyl)-glycine		10.77	10.77
demecolcine		0.39		-0.06
(S)-autumnaline	2.64			-0.09
2-hydroxycaffeate				-0.11
herniarin		-0.63		-1.38
heliespirone C				1.1
3,4-dihydroxy-5-all-trans-nonaprenylbenzoate	-2.3	0.48	0.365955	0.05
3-methoxy-4-hydroxy-5-all-trans-decaprenylbenzoate				10.77
3β-hydroxy-9β-pimara-7,15-diene-19,6β-olide				-0.21
harmol	10.77	10.77	10.77
1-phenylpropane-1,2-dione			-0.104752
7-deoxyloganate	-0.21
3,3-dimethyl-2-oxobutyric acid 5-(6-aminopurin-9-yl)-3,4-dihydroxytetrahydrofuran-2-ylmethyl ester	-0.76	-2.22
azaguanine	-0.6	1.43	1.20339
D,L- γ-hydroxyphosphinothricin		2.17
γ-methylphosphinothricin		-1.54
dihydro-10-thiopteroate			0.861268	2.57
4,5-dihydroxyisophthalate		10.77	10.77
azelate		1.13	1.29452	-0.43
pyrimidin-2-one-ribonucleoside		1.43
carboxin	-1.45		0.410136
1,3-propanediol-P	-0.39
6-formylpterin			10.77
pteroyl-γ-glutamyl-γ-glutamylglutamate	10.77
ribavirin-5'-monophosphate				-1.13
(2S,3R,6S)-3-fluoro-2,6-diaminopimelate		-0.57	-0.619181
2,4-diamino-6-methyl-5,3'-(3-nitrophenoxy)prop-1'-yloxypyrimidine	0.19
2,4-diamino-6-methyl-5,3'-(2-trifluoromethylphenoxy)prop-1'-yloxypyrimidine	1.16
1-(p-butylphenyl)-2,2-dimethyl-4,6-diamino-1,2-dihydro-s-triazine	-1.63
2,4-diamino-6-ethyl-5,3'-(2-trifluoromethyl-4-sulphonamidophenoxy)prop-1'-yloxypyrimidine		-0.57
α -ethynylagmatine	-0.38
α-monofluoromethylarginine	0.23		0.557563
1,2-dioctanoyl-1-amino-2,3-propanediol				0.29
1,2-di-O-octylglycerol	-0.79
1,3-dioctanoylglycerol	-1.13	-2.11	-1.13481	-0.9
1-stearoyl-sn-glycerol 3-phosphate				10.77
α-ethyl-L-glutamate	10.77
isoguanine	10.77	10.77
5-methylcytidine	-1.58			-0.16
N-(4-aminobenzoyl)-L-glutamate			10.77	10.77
1,4-naphthoquinone		0.4
gibberellin A9	1.14
gibberellin A12-aldehyde	0.16
(-)-methyl jasmonate	-0.18		-0.76189
gibberellin A25	10.77
gibberellin A17	10.77
stemar-13-ene		-0.83
1-18:0-2-18:4-phosphatidylethanolamine		1.06	0.652314	-0.66
(E)-9-(methylsulfanyl)nonanal oxime	-1.58		-0.348266	-0.16
7-(methylsulfanyl)-2-oxoheptanoate		-0.1	-0.30962	-0.03
5-(methylsulfanyl)pentyl-glucosinolate	-1.54			-1.89
3-[(6'-methylsulfanyl)hexyl]malate	-1.4	-1.02		-1.15
(E)-7-(methyltsulfanyl)heptanal oxime	-0.18
(E)-1-(L-cystein-S-yl)-N-hydroxy-ω-(methylsulfanyl)hexan-1-imine	-0.92
(E)-ω-(methylsulfanyl)pentyl-thiohydroximate		-1.62
(E)-ω-(methylsulfanyl)heptyl-thiohydroximate			10.77
7-(methylsulfanyl)heptyl-desulfoglucosinolate	-0.62	-1.34
indol-3-ylmethyl-glutathione	-0.79		-0.597317
L-cysteinylglycine		-0.35	-1.12455	-1.59
cystamine		-1.78	0.13472	-0.5
cytosine		1.7		0.62
D-serine		1.62
dAMP		0.35	-0.538322	-10.77
deacetylisoipecoside				1.25
(S)-2,3,4,5-tetrahydrodipicolinate			-0.919347
2'-deoxyadenosine		-0.1	-0.30962	-0.03
dGMP			10.77
5,6-dihydrothymine	1.5			3.04
dihydrosanguinarine	10.77		10.77
1-deoxy-L-glycero-tetrulose 4-phosphate	-1.17		0.412137
1,4-dihydroxy-2-naphthoate	-2.64	-1.26	-0.714208	-0.18
thetin		-10.77
dinitrophenylhydrazine		10.77
disulfiram	-0.72
dopaquinone	10.77		10.77
dUDP	-0.62		-2.10708	-0.43
gibberellin A3	0.07
L-glutamate			10.77
(E)-glutaconate	-0.38	-0.95	-0.31935	-1.49
imidazole-pyruvate	10.77
2-iminosuccinate	-0.72	-0.63	-0.500546	-1.38
IMP	6.75
(E)-(indol-3-yl)acetaldehyde oxime	-0.6		1.20339
6-O-(indol-3-ylacetyl)-β-D-glucose	-0.56
indole-3-carboxaldehyde		0.26	1.31268
inosine			10.77
3-deoxy-α-D-manno-2-octulosonate	-1.81	-0.1	-0.30962
L-cystathionine	10.77
L-dehydro-ascorbate	-1.03	-1.04	-1.24277
erythro-4-hydroxy-L-glutamate	10.77
(S)-atropine	-0.32		-10.77
L-leucyl-L-leucine	-1.67	0.06	-1.01148	-0.77
L-ornithine	1.35
L-pipecolate			-1.233
L-threonate		1.2	0.53796
malonate			0.90017
α-D-mannose 1-phosphate	-0.21	-1.09	-10.77	-10.77
meso-diaminopimelate	0.39
trigonelline	10.77	10.77
morphinone	-1.54		-2.10608	-1.89
N-acetylglutamyl-phosphate	-1.43		-10.77	-10.77
N2-acetyl-L-Lysine	-1.67	-0.87	-0.320658	-1.99
N5-methyl-L-glutamine	10.77
all-trans neurosporene	-2.34		0.196371
1-(β-D ribofuranosyl)nicotinamide			-0.104752
o-phenanthroline			10.77	10.77
oxalosuccinate	-1.63
p-chlorophenylalanine	1.14	1.01	1.09101
3-(4-hydroxyphenyl)pyruvate		-2.08	0.345663
5'-phosphoribosyl-4-(N-succinocarboxamide)-5-aminoimidazole	1.84			0.92
palmitaldehyde	0.09			-1.51
(R)-pantolactone	10.77		10.77
L-phenylalanine		-1.64	-2.42948
phenylacetaldehyde			10.77
(Z)-2-phenyl-1-thioacetohydroximate	-0.73
phenylglyoxal		0.06
5-formamido-1-(5-phospho-D-ribosyl)-imidazole-4-carboxamide	6.04
psoralen	1.38		1.4069	0.37
phytol				-10.77
phytosphingosine (C18)				-3.7
porphobilinogen	10.77	10.77
progesterone		-0.36
prostaglandin-H2	1.92			1.33
protopine	2.51
pyridoxal 5'-phosphate	0.4			2.53
(R)-coclaurine	-0.18	-1.14	-0.290469
all-trans-retinoate			-3.03127
S-adenosyl-4-methylsulfanyl-2-oxobutanoate	0.49	2.17
S-adenosyl 3-(methylsulfanyl)propylamine	-10.77
(S)-stylopine	10.77
(S)-canadine	2.95	0.4	1.08019	0.01
scopolamine	-10.77
L-selenomethionine	-0.3	0.75	-0.75134	-10.77
dimethylsulfoniopropanoate		-0.05
thymidine			-0.619181	1.53
thymine		-1.82	-0.0914036	-1.44
tropine	10.77
uridine	-1.88		-0.244129
xylitol	-1.03	-1.04
