# Supplementary material for: Trichoderma spp.-mediated mitigation of heat, drought, and their combination on the Arabidopsis thaliana holobiont: a metabolomics and metabarcoding approach
Source: Front Plant Sci. 2023 Aug 21;14:1190304. doi: 10.3389/fpls.2023.1190304 (PMC10484583; doi:10.3389/fpls.2023.1190304)
Supplement: Supplementary file 10 [file Table_6.xlsx]

## Sheet: PERMANOVA
Root	Experimental Factor	Df	SumsOfSqs	MeanSqs	F.Model	R2	Pr(>F)	Signif
	CT+D	1	0.23349	0.23349	13275	0.1582	0.001	***
	CT+H	1	0.33885	0.33885	19266	0.22959	0.001	***
	CT	1	0.30152	0.30152	17143	0.20429	0.001	***
	CT+H+D	1	0.26787	0.26787	15.23	0.18149	0.001	***
	Residuals	19	0.33417	0.01759		0.22642
	Total	23	14759			1
Soil	CT+D	1	0.21329	0.213285	77215	0.16085	0.001	***
	CT+H	1	0.1784	0.178397	64584	0.13454	0.001	***
	CT	1	0.18614	0.18614	67387	0.14037	0.001	***
	CT+H+D	1	0.19575	0.195754	70868	0.14762	0.001	***
	Residuals	20	0.55245	0.027622	0.41662
	Total	24	132602	1
	Signif. codes: 0 ‘***’ 0.001 ‘**’ 0.01 ‘*’ 0.05 ‘.’ 0.1 ‘ ’ 1
